# Supplementary material for: Impact of COVID-19 vaccination on hospitalization, hospital utilization and expenditure for COVID-19: A retrospective cohort analysis of a South African private health insured population
Source: PLoS One. 2025 Jan 24;20(1):e0317686. doi: 10.1371/journal.pone.0317686 (PMC11760578; doi:10.1371/journal.pone.0317686)
Supplement: S1 Table — (XLSX) [file pone.0317686.s001.xlsx]

## Sheet: table s1
Table S1. Comparison of study population versus rest of the insured in South Africa
	Study Population	Rest of the insured population **	Total Insured Population
Number of Families	196967	3850675	4047642
Number of lives covered	448716	8472995	8921711
Average age per life covered	30.7173	33.8685	33.71
Pensioner ratio (65+ years)	0.0668395	0.0918583	0.0906
No. of dependents per family	2.27813	1.1429	1.2
Average contributions (in SA Rands)*	20664	23064.2	22943.4
Average Health care expenditure*	18319.7	20999.6	20864.8
* Per life per annum
** Excluding Study Population
