# Supplementary material for: Impact of COVID-19 vaccination on hospitalization, hospital utilization and expenditure for COVID-19: A retrospective cohort analysis of a South African private health insured population
Source: PLoS One. 2025 Jan 24;20(1):e0317686. doi: 10.1371/journal.pone.0317686 (PMC11760578; doi:10.1371/journal.pone.0317686)
Supplement: S2 Table — (XLSX) [file pone.0317686.s002.xlsx]

## Sheet: variable list and descriptions
Risk of hospitilisation dataset
File Structure:	1 Record for very hospital or vaccination event. 1 Record for every individual who had no hospital or vaccination events.
Variables	Description
AnonStudyNumber	Unique anonymised study number
HospitalAdmit_Indicator	Hospital Admission Indicator
VacStatus_T_Event	Vaccination status at time of hospital event, Vaccination status of study exit date if never hospitalised
Ageggroup	Age group
Gender	Gender
Chronic01	Chronic Status (0 i f no chronic condition, 1 if individual had at least one chronic condition)
Province	Region (South African provinces)
trackdate	Time stamp for hospital or vaccination event (exit date if no events for individual)
ddate	Time tracking variable
_st	Included/excluded from surviva analysis
_d	Event indicator
_origin	Start date
_t	time to event
_t0	time 0

## Sheet: risk hospitalisation dataset
AnonStudyNumber	HospitalAdmit_Indicator	VacStatus_T_Event	Ageggroup	Gender	Chronic01	Province	trackdate	ddate	_st	_d	_origin	_t	_t0
6	1	VacNone	>65	F	1	GAUTENG	44010	65807	1	1	43891	118	0
7	1	VacNone	>65	F	1	WESTERN CAPE	44015	65807	1	1	43891	123	0
7	1	VacNone	>65	F	1	WESTERN CAPE	44028	65936	1	1	44020	7	0
11	1	VacNone	>65	F	0	KWAZULU-NATAL	44049	65807	1	1	43891	157	0
15	1	VacNone	>65	M	1	GAUTENG	44038	65807	1	1	43891	146	0
22	1	VacPart	>65	M	1	LIMPOPO	44370	65807	1	1	43891	478	0
22	1	VacPart	>65	M	1	LIMPOPO	44396	66306	1	1	44390	5	0
27	1	VacNone	>65	F	1	GAUTENG	44384	65807	1	1	43891	492	0
33	1	VacPart	>65	F	1	WESTERN CAPE	44726	65807	1	1	43891	834	0
70	1	VacPart	>65	M	1	GAUTENG	44378	65807	1	1	43891	486	0
71	1	VacPart	>65	F	1	GAUTENG	44380	65807	1	1	43891	488	0
125	1	VacNone	>65	M	1	GAUTENG	44236	65807	1	1	43891	344	0
125	1	VacNone	>65	M	1	GAUTENG	44394	66169	1	1	44253	140	0
128	1	VacNone	>65	M	1	NORTH WEST	44351	65807	1	1	43891	459	0
128	1	VacNone	>65	M	1	NORTH WEST	44381	66295	1	1	44379	1	0
129	1	VacNone	>65	M	0	GAUTENG	44388	65807	1	1	43891	496	0
134	1	VacComp	>65	F	1	WESTERN CAPE	44568	65807	1	1	43891	676	0
140	1	VacNone	>65	F	1	GAUTENG	44204	65807	1	1	43891	312	0
173	1	VacNone	>65	M	0	GAUTENG	44554	65807	1	1	43891	662	0
177	1	VacNone	>65	M	1	GAUTENG	44396	65807	1	1	43891	504	0
183	1	VacComp	>65	F	1	GAUTENG	44493	65807	1	1	43891	601	0
183	1	VacComp	>65	F	1	GAUTENG	44510	66419	1	1	44503	6	0
183	1	VacComp	>65	F	1	GAUTENG	44576	66490	1	1	44574	1	0
203	1	VacNone	>65	F	1	GAUTENG	44051	65807	1	1	43891	159	0
211	1	VacNone	>65	F	1	GAUTENG	44266	65807	1	1	43891	374	0
244	1	VacNone	>65	F	1	WESTERN CAPE	44014	65807	1	1	43891	122	0
249	1	VacNone	>65	F	1	GAUTENG	44338	65807	1	1	43891	446	0
269	1	VacNone	>65	F	1	GAUTENG	44382	65807	1	1	43891	490	0
273	1	VacNone	>65	M	1	GAUTENG	44031	65807	1	1	43891	139	0
278	1	VacComp	>65	F	1	GAUTENG	44472	65807	1	1	43891	580	0
284	1	VacNone	>65	M	1	GAUTENG	44022	65807	1	1	43891	130	0
284	1	VacNone	>65	M	1	GAUTENG	44030	65944	1	1	44028	1	0
300	1	VacNone	>65	F	1	GAUTENG	44048	65807	1	1	43891	156	0
331	1	VacNone	>65	M	1	GAUTENG	44364	65807	1	1	43891	472	0
332	1	VacNone	40-65	M	1	GAUTENG	44031	65807	1	1	43891	139	0
334	1	VacNone	>65	M	1	GAUTENG	44398	65807	1	1	43891	506	0
335	1	VacNone	>65	F	1	GAUTENG	44398	65807	1	1	43891	506	0
335	1	VacNone	>65	F	1	GAUTENG	44437	66346	1	1	44430	6	0
347	1	VacNone	>65	F	1	GAUTENG	44405	65807	1	1	43891	513	0
348	1	VacNone	>65	F	1	GAUTENG	44329	65807	1	1	43891	437	0
348	1	VacNone	>65	F	1	GAUTENG	44359	66256	1	1	44340	18	0
363	1	VacComp	>65	F	1	GAUTENG	44682	65807	1	1	43891	790	0
367	1	VacNone	>65	F	1	GAUTENG	44341	65807	1	1	43891	449	0
388	1	VacNone	40-65	M	1	GAUTENG	44203	65807	1	1	43891	311	0
400	1	VacNone	>65	M	1	GAUTENG	44345	65807	1	1	43891	453	0
444	1	VacPart	>65	F	1	GAUTENG	44384	65807	1	1	43891	492	0
468	1	VacComp	40-65	M	1	WESTERN CAPE	44877	65807	1	1	43891	985	0
485	1	VacComp	>65	F	1	GAUTENG	44546	65807	1	1	43891	654	0
485	1	VacComp	>65	F	1	GAUTENG	44561	66467	1	1	44551	9	0
551	1	VacNone	>65	F	1	GAUTENG	44447	65807	1	1	43891	555	0
571	1	VacNone	40-65	F	1	GAUTENG	44699	65807	1	1	43891	807	0
582	1	VacNone	>65	F	1	GAUTENG	44024	65807	1	1	43891	132	0
599	1	VacPart	>65	M	1	NORTHERN CAPE	44626	65807	1	1	43891	734	0
606	1	VacNone	>65	F	1	GAUTENG	44384	65807	1	1	43891	492	0
606	1	VacNone	>65	F	1	GAUTENG	44398	66305	1	1	44389	8	0
626	1	VacNone	>65	F	1	GAUTENG	44313	65807	1	1	43891	421	0
639	1	VacNone	>65	F	1	GAUTENG	44355	65807	1	1	43891	463	0
644	1	VacNone	40-65	F	1	EASTERN CAPE	44155	65807	1	1	43891	263	0
662	1	VacComp	>65	F	1	FREE STATE	44555	65807	1	1	43891	663	0
669	1	VacNone	>65	F	1	GAUTENG	44387	65807	1	1	43891	495	0
687	1	VacNone	>65	M	1	GAUTENG	44553	65807	1	1	43891	661	0
687	1	VacNone	>65	M	1	GAUTENG	44558	66469	1	1	44553	4	0
688	1	VacNone	>65	F	1	GAUTENG	44558	65807	1	1	43891	666	0
701	1	VacNone	40-65	F	1	GAUTENG	44263	65807	1	1	43891	371	0
708	1	VacPart	>65	F	1	GAUTENG	44374	65807	1	1	43891	482	0
708	1	VacComp	>65	F	1	GAUTENG	44436	66295	1	1	44379	56	0
709	1	VacPart	>65	M	1	GAUTENG	44379	65807	1	1	43891	487	0
711	1	VacNone	>65	F	1	GAUTENG	44143	65807	1	1	43891	251	0
729	1	VacPart	>65	M	1	GAUTENG	44408	65807	1	1	43891	516	0
730	1	VacPart	40-65	F	1	GAUTENG	44410	65807	1	1	43891	518	0
735	1	VacPart	>65	F	1	WESTERN CAPE	44399	65807	1	1	43891	507	0
737	1	VacNone	>65	F	1	GAUTENG	44392	65807	1	1	43891	500	0
738	1	VacComp	>65	M	1	GAUTENG	44682	65807	1	1	43891	790	0
757	1	VacNone	>65	F	1	GAUTENG	44246	65807	1	1	43891	354	0
763	1	VacComp	40-65	F	0	GAUTENG	44618	65807	1	1	43891	726	0
776	1	VacNone	>65	F	1	GAUTENG	44372	65807	1	1	43891	480	0
777	1	VacNone	>65	F	1	GAUTENG	44383	65807	1	1	43891	491	0
781	1	VacPart	>65	M	1	WESTERN CAPE	44863	65807	1	1	43891	971	0
785	1	VacPart	>65	M	0	GAUTENG	44474	65807	1	1	43891	582	0
785	1	VacPart	>65	M	0	GAUTENG	44482	66393	1	1	44477	4	0
801	1	VacNone	>65	M	1	GAUTENG	44042	65807	1	1	43891	150	0
803	1	VacNone	>65	M	0	GAUTENG	44398	65807	1	1	43891	506	0
804	1	VacNone	>65	F	1	GAUTENG	44398	65807	1	1	43891	506	0
807	1	VacNone	>65	M	1	GAUTENG	44280	65807	1	1	43891	388	0
830	1	VacNone	>65	F	1	WESTERN CAPE	43992	65807	1	1	43891	100	0
875	1	VacNone	>65	F	1	GAUTENG	44035	65807	1	1	43891	143	0
893	1	VacNone	>65	F	1	GAUTENG	44055	65807	1	1	43891	163	0
903	1	VacNone	40-65	F	1	GAUTENG	44366	65807	1	1	43891	474	0
903	1	VacNone	40-65	F	1	GAUTENG	44388	66302	1	1	44386	1	0
929	1	VacNone	>65	M	1	WESTERN CAPE	44378	65807	1	1	43891	486	0
930	1	VacNone	>65	F	1	WESTERN CAPE	44378	65807	1	1	43891	486	0
951	1	VacComp	40-65	F	1	GAUTENG	44555	65807	1	1	43891	663	0
971	1	VacNone	40-65	M	0	GAUTENG	44365	65807	1	1	43891	473	0
998	1	VacNone	>65	M	0	GAUTENG	44678	65807	1	1	43891	786	0
1033	1	VacNone	40-65	F	1	GAUTENG	44359	65807	1	1	43891	467	0
1066	1	VacNone	40-65	M	1	EASTERN CAPE	44190	65807	1	1	43891	298	0
1071	1	VacNone	40-65	F	0	GAUTENG	44278	65807	1	1	43891	386	0
1077	1	VacPart	>65	F	1	GAUTENG	44386	65807	1	1	43891	494	0
1091	1	VacNone	>65	M	1	GAUTENG	44049	65807	1	1	43891	157	0
1099	1	VacPart	>65	F	1	GAUTENG	44370	65807	1	1	43891	478	0
1115	1	VacPart	>65	M	1	GAUTENG	44368	65807	1	1	43891	476	0
1115	1	VacComp	>65	M	1	GAUTENG	44906	66291	1	1	44375	530	0
1117	1	VacComp	>65	F	1	WESTERN CAPE	44444	65807	1	1	43891	552	0
1134	1	VacNone	40-65	M	1	GAUTENG	44535	65807	1	1	43891	643	0
1148	1	VacNone	18-25	M	0	MPUMALANGA	44585	65807	1	1	43891	693	0
1154	1	VacNone	>65	F	1	GAUTENG	44376	65807	1	1	43891	484	0
1161	1	VacNone	>65	F	1	GAUTENG	44553	65807	1	1	43891	661	0
1162	1	VacNone	40-65	M	1	GAUTENG	44041	65807	1	1	43891	149	0
1162	1	VacNone	40-65	M	1	GAUTENG	44405	66018	1	1	44102	302	0
1162	1	VacNone	40-65	M	1	GAUTENG	44431	66345	1	1	44429	1	0
1164	1	VacNone	>65	M	1	GAUTENG	44398	65807	1	1	43891	506	0
1175	1	VacComp	>65	M	1	GAUTENG	44556	65807	1	1	43891	664	0
1191	1	VacNone	40-65	F	1	GAUTENG	44226	65807	1	1	43891	334	0
1202	1	VacNone	>65	M	1	GAUTENG	44138	65807	1	1	43891	246	0
1203	1	VacNone	>65	F	1	GAUTENG	43929	65807	1	1	43891	37	0
1212	1	VacNone	>65	F	1	GAUTENG	44398	65807	1	1	43891	506	0
1218	1	VacNone	>65	F	1	GAUTENG	44045	65807	1	1	43891	153	0
1222	1	VacNone	>65	F	1	GAUTENG	44335	65807	1	1	43891	443	0
1228	1	VacPart	>65	M	1	GAUTENG	44538	65807	1	1	43891	646	0
1228	1	VacPart	>65	M	1	GAUTENG	44762	66459	1	1	44543	218	0
1233	1	VacComp	>65	M	1	GAUTENG	44625	65807	1	1	43891	733	0
1236	1	VacPart	>65	M	1	GAUTENG	44410	65807	1	1	43891	518	0
1250	1	VacNone	>65	M	1	GAUTENG	44226	65807	1	1	43891	334	0
1250	1	VacNone	>65	M	1	GAUTENG	44245	66161	1	1	44245	1	0
1252	1	VacNone	>65	M	0	GAUTENG	44330	65807	1	1	43891	438	0
1252	1	VacNone	>65	M	0	GAUTENG	44337	66249	1	1	44333	3	0
1258	1	VacNone	40-65	F	1	EASTERN CAPE	44158	65807	1	1	43891	266	0
1282	1	VacNone	>65	M	1	GAUTENG	44033	65807	1	1	43891	141	0
1293	1	VacNone	>65	M	0	GAUTENG	44359	65807	1	1	43891	467	0
1303	1	VacNone	40-65	F	1	GAUTENG	44608	65807	1	1	43891	716	0
1303	1	VacNone	40-65	F	1	GAUTENG	44630	66523	1	1	44607	22	0
1324	1	VacNone	>65	M	0	GAUTENG	44378	65807	1	1	43891	486	0
1324	1	VacNone	>65	M	0	GAUTENG	44429	66306	1	1	44390	38	0
1328	1	VacNone	>65	F	1	FREE STATE	44231	65807	1	1	43891	339	0
1342	1	VacNone	>65	F	1	GAUTENG	43988	65807	1	1	43891	96	0
1353	1	VacNone	>65	M	1	GAUTENG	44023	65807	1	1	43891	131	0
1360	1	VacNone	>65	M	1	GAUTENG	44415	65807	1	1	43891	523	0
1370	1	VacNone	>65	F	1	GAUTENG	44350	65807	1	1	43891	458	0
1466	1	VacNone	40-65	F	1	GAUTENG	44002	65807	1	1	43891	110	0
1493	1	VacComp	>65	M	1	GAUTENG	44703	65807	1	1	43891	811	0
1496	1	VacNone	>65	F	1	GAUTENG	44178	65807	1	1	43891	286	0
1532	1	VacNone	>65	F	1	GAUTENG	44217	65807	1	1	43891	325	0
1549	1	VacNone	>65	M	1	GAUTENG	44916	65807	1	1	43891	1024	0
1599	1	VacNone	40-65	F	1	GAUTENG	44204	65807	1	1	43891	312	0
1602	1	VacNone	40-65	M	0	GAUTENG	44388	65807	1	1	43891	496	0
1633	1	VacNone	40-65	M	1	LIMPOPO	44362	65807	1	1	43891	470	0
1649	1	VacNone	>65	F	1	GAUTENG	44263	65807	1	1	43891	371	0
1674	1	VacNone	40-65	M	1	GAUTENG	44705	65807	1	1	43891	813	0
1680	1	VacNone	40-65	M	0	GAUTENG	44381	65807	1	1	43891	489	0
1681	1	VacNone	40-65	F	0	GAUTENG	44381	65807	1	1	43891	489	0
1692	1	VacNone	40-65	M	1	GAUTENG	44204	65807	1	1	43891	312	0
1705	1	VacNone	<18	F	0	GAUTENG	44463	65807	1	1	43891	571	0
1708	1	VacNone	>65	F	1	GAUTENG	44363	65807	1	1	43891	471	0
1720	1	VacNone	>65	F	1	WESTERN CAPE	44423	65807	1	1	43891	531	0
1731	1	VacNone	>65	F	1	GAUTENG	44401	65807	1	1	43891	509	0
1732	1	VacNone	>65	F	1	GAUTENG	44431	65807	1	1	43891	539	0
1736	1	VacNone	>65	M	1	GAUTENG	44386	65807	1	1	43891	494	0
1744	1	VacComp	>65	M	1	WESTERN CAPE	44566	65807	1	1	43891	674	0
1767	1	VacNone	40-65	F	1	GAUTENG	44328	65807	1	1	43891	436	0
1775	1	VacNone	>65	F	1	GAUTENG	44287	65807	1	1	43891	395	0
1793	1	VacNone	>65	M	1	GAUTENG	44695	65807	1	1	43891	803	0
1794	1	VacNone	>65	F	1	GAUTENG	44694	65807	1	1	43891	802	0
1795	1	VacNone	>65	F	1	KWAZULU-NATAL	44041	65807	1	1	43891	149	0
1798	1	VacNone	>65	M	1	WESTERN CAPE	44372	65807	1	1	43891	480	0
1798	1	VacNone	>65	M	1	WESTERN CAPE	44381	66295	1	1	44379	1	0
1833	1	VacNone	>65	M	1	NORTH WEST	44231	65807	1	1	43891	339	0
1835	1	VacNone	>65	F	1	GAUTENG	44582	65807	1	1	43891	690	0
1838	1	VacNone	>65	F	1	LIMPOPO	44385	65807	1	1	43891	493	0
1853	1	VacNone	>65	M	1	GAUTENG	44322	65807	1	1	43891	430	0
1857	1	VacNone	>65	F	1	LIMPOPO	44391	65807	1	1	43891	499	0
1858	1	VacNone	>65	M	1	GAUTENG	44377	65807	1	1	43891	485	0
1863	1	VacNone	>65	M	0	GAUTENG	44030	65807	1	1	43891	138	0
1891	1	VacPart	>65	M	1	GAUTENG	44378	65807	1	1	43891	486	0
1894	1	VacNone	>65	F	1	GAUTENG	44674	65807	1	1	43891	782	0
1895	1	VacNone	>65	F	1	GAUTENG	44325	65807	1	1	43891	433	0
1911	1	VacComp	>65	M	1	GAUTENG	44663	65807	1	1	43891	771	0
1912	1	VacNone	>65	F	1	GAUTENG	44219	65807	1	1	43891	327	0
1916	1	VacNone	>65	F	1	GAUTENG	44386	65807	1	1	43891	494	0
1932	1	VacComp	>65	F	1	GAUTENG	44796	65807	1	1	43891	904	0
1948	1	VacNone	>65	M	1	GAUTENG	44416	65807	1	1	43891	524	0
1949	1	VacNone	>65	F	1	GAUTENG	44427	65807	1	1	43891	535	0
1950	1	VacNone	>65	M	1	GAUTENG	44180	65807	1	1	43891	288	0
1974	1	VacComp	>65	F	1	GAUTENG	44690	65807	1	1	43891	798	0
1976	1	VacNone	>65	F	1	GAUTENG	44371	65807	1	1	43891	479	0
1988	1	VacComp	>65	M	1	WESTERN CAPE	44547	65807	1	1	43891	655	0
1991	1	VacNone	>65	M	1	GAUTENG	44219	65807	1	1	43891	327	0
2008	1	VacComp	>65	F	1	GAUTENG	44691	65807	1	1	43891	799	0
2008	1	VacComp	>65	F	1	GAUTENG	44743	66621	1	1	44705	37	0
2011	1	VacPart	>65	M	1	GAUTENG	44387	65807	1	1	43891	495	0
2012	1	VacPart	>65	F	1	WESTERN CAPE	44461	65807	1	1	43891	569	0
2012	1	VacPart	>65	F	1	WESTERN CAPE	44472	66386	1	1	44470	1	0
2014	1	VacComp	>65	M	1	GAUTENG	44568	65807	1	1	43891	676	0
2035	1	VacNone	>65	M	1	GAUTENG	43909	65807	1	1	43891	17	0
2035	1	VacNone	>65	M	1	GAUTENG	44262	65824	1	1	43908	353	0
2035	1	VacComp	>65	M	1	GAUTENG	44703	66200	1	1	44284	418	0
2046	1	VacNone	>65	M	1	GAUTENG	44200	65807	1	1	43891	308	0
2065	1	VacNone	40-65	F	0	GAUTENG	44387	65807	1	1	43891	495	0
2083	1	VacComp	>65	F	1	GAUTENG	44682	65807	1	1	43891	790	0
2090	1	VacComp	>65	F	1	GAUTENG	44690	65807	1	1	43891	798	0
2134	1	VacPart	>65	M	1	GAUTENG	44408	65807	1	1	43891	516	0
2139	1	VacNone	>65	F	1	GAUTENG	44431	65807	1	1	43891	539	0
2143	1	VacComp	>65	F	1	GAUTENG	44473	65807	1	1	43891	581	0
2163	1	VacPart	>65	F	1	GAUTENG	44706	65807	1	1	43891	814	0
2166	1	VacNone	>65	F	1	GAUTENG	44003	65807	1	1	43891	111	0
2166	1	VacNone	>65	F	1	GAUTENG	44040	65954	1	1	44038	1	0
2167	1	VacComp	>65	F	1	GAUTENG	44720	65807	1	1	43891	828	0
2172	1	VacComp	>65	M	1	GAUTENG	44564	65807	1	1	43891	672	0
2179	1	VacPart	>65	F	1	GAUTENG	44557	65807	1	1	43891	665	0
2194	1	VacNone	>65	F	1	GAUTENG	44064	65807	1	1	43891	172	0
2194	1	VacNone	>65	F	1	GAUTENG	44072	65981	1	1	44065	6	0
2207	1	VacPart	>65	F	1	WESTERN CAPE	44389	65807	1	1	43891	497	0
2212	1	VacComp	>65	M	1	GAUTENG	44828	65807	1	1	43891	936	0
2223	1	VacNone	>65	M	1	GAUTENG	44461	65807	1	1	43891	569	0
2224	1	VacPart	>65	F	1	GAUTENG	44572	65807	1	1	43891	680	0
2227	1	VacNone	>65	M	1	GAUTENG	44454	65807	1	1	43891	562	0
2228	1	VacNone	>65	F	1	GAUTENG	44448	65807	1	1	43891	556	0
2238	1	VacNone	>65	F	1	GAUTENG	44346	65807	1	1	43891	454	0
2238	1	VacNone	>65	F	1	GAUTENG	44361	66272	1	1	44356	4	0
2248	1	VacNone	>65	F	1	GAUTENG	44405	65807	1	1	43891	513	0
2248	1	VacNone	>65	F	1	GAUTENG	44410	66322	1	1	44406	3	0
2249	1	VacNone	>65	F	1	GAUTENG	44368	65807	1	1	43891	476	0
2264	1	VacNone	>65	F	1	GAUTENG	44214	65807	1	1	43891	322	0
2283	1	VacNone	40-65	F	1	GAUTENG	44198	65807	1	1	43891	306	0
2323	1	VacNone	>65	F	1	GAUTENG	44548	65807	1	1	43891	656	0
2341	1	VacNone	>65	F	1	GAUTENG	44560	65807	1	1	43891	668	0
2363	1	VacComp	>65	F	1	WESTERN CAPE	44634	65807	1	1	43891	742	0
2371	1	VacNone	>65	F	1	GAUTENG	44052	65807	1	1	43891	160	0
2371	1	VacNone	>65	F	1	GAUTENG	44058	65972	1	1	44056	1	0
2372	1	VacNone	>65	F	1	GAUTENG	44073	65807	1	1	43891	181	0
2388	1	VacNone	>65	F	1	NORTHERN CAPE	44091	65807	1	1	43891	199	0
2394	1	VacComp	>65	F	1	GAUTENG	44922	65807	1	1	43891	1030	0
2398	1	VacNone	>65	F	1	GAUTENG	44342	65807	1	1	43891	450	0
2401	1	VacNone	>65	F	1	GAUTENG	44205	65807	1	1	43891	313	0
2404	1	VacPart	>65	M	1	LIMPOPO	44380	65807	1	1	43891	488	0
2417	1	VacNone	40-65	F	0	GAUTENG	44342	65807	1	1	43891	450	0
2431	1	VacNone	>65	F	1	GAUTENG	44321	65807	1	1	43891	429	0
2452	1	VacNone	>65	M	1	GAUTENG	44042	65807	1	1	43891	150	0
2458	1	VacNone	>65	M	1	GAUTENG	44050	65807	1	1	43891	158	0
2471	1	VacComp	>65	F	1	GAUTENG	44679	65807	1	1	43891	787	0
2475	1	VacNone	>65	M	1	GAUTENG	44345	65807	1	1	43891	453	0
2563	1	VacPart	40-65	F	1	GAUTENG	44493	65807	1	1	43891	601	0
2592	1	VacNone	40-65	M	1	FREE STATE	44426	65807	1	1	43891	534	0
2598	1	VacNone	>65	F	1	FREE STATE	44207	65807	1	1	43891	315	0
2598	1	VacNone	>65	F	1	FREE STATE	44218	66132	1	1	44216	1	0
2617	1	VacComp	>65	M	1	GAUTENG	44690	65807	1	1	43891	798	0
2632	1	VacNone	>65	M	1	GAUTENG	44073	65807	1	1	43891	181	0
2636	1	VacComp	>65	F	1	GAUTENG	44644	65807	1	1	43891	752	0
2642	1	VacComp	>65	M	1	GAUTENG	44455	65807	1	1	43891	563	0
2676	1	VacComp	>65	M	1	GAUTENG	44567	65807	1	1	43891	675	0
2690	1	VacNone	>65	F	1	KWAZULU-NATAL	44197	65807	1	1	43891	305	0
2690	1	VacNone	>65	F	1	KWAZULU-NATAL	44282	66120	1	1	44204	77	0
2701	1	VacNone	>65	F	1	GAUTENG	44024	65807	1	1	43891	132	0
2704	1	VacNone	>65	F	1	GAUTENG	44027	65807	1	1	43891	135	0
2708	1	VacNone	>65	F	1	GAUTENG	43994	65807	1	1	43891	102	0
2714	1	VacComp	>65	M	1	GAUTENG	44664	65807	1	1	43891	772	0
2719	1	VacNone	>65	M	1	GAUTENG	44314	65807	1	1	43891	422	0
2719	1	VacNone	>65	M	1	GAUTENG	44351	66265	1	1	44349	1	0
2732	1	VacNone	>65	F	1	FREE STATE	44348	65807	1	1	43891	456	0
2736	1	VacPart	>65	M	1	GAUTENG	44381	65807	1	1	43891	489	0
2763	1	VacComp	>65	M	1	GAUTENG	44690	65807	1	1	43891	798	0
2770	1	VacNone	>65	M	1	GAUTENG	44029	65807	1	1	43891	137	0
2770	1	VacNone	>65	M	1	GAUTENG	44087	65966	1	1	44050	36	0
2778	1	VacComp	>65	F	1	GAUTENG	44703	65807	1	1	43891	811	0
2797	1	VacPart	>65	M	1	GAUTENG	44375	65807	1	1	43891	483	0
2798	1	VacNone	>65	F	1	GAUTENG	44211	65807	1	1	43891	319	0
2798	1	VacNone	>65	F	1	GAUTENG	44237	66151	1	1	44235	1	0
2813	1	VacNone	>65	F	1	LIMPOPO	44381	65807	1	1	43891	489	0
2822	1	VacNone	>65	F	1	GAUTENG	44127	65807	1	1	43891	235	0
2822	1	VacNone	>65	F	1	GAUTENG	44347	66055	1	1	44139	207	0
2822	1	VacComp	>65	F	1	GAUTENG	44519	66274	1	1	44358	160	0
2830	1	VacNone	>65	F	1	GAUTENG	44368	65807	1	1	43891	476	0
2832	1	VacNone	>65	M	1	GAUTENG	44340	65807	1	1	43891	448	0
2857	1	VacNone	>65	M	1	WESTERN CAPE	44162	65807	1	1	43891	270	0
2860	1	VacNone	>65	F	1	GAUTENG	44047	65807	1	1	43891	155	0
2863	1	VacPart	>65	M	1	GAUTENG	44373	65807	1	1	43891	481	0
2867	1	VacNone	>65	M	1	GAUTENG	44345	65807	1	1	43891	453	0
2872	1	VacNone	>65	M	1	GAUTENG	44353	65807	1	1	43891	461	0
2874	1	VacNone	>65	M	1	GAUTENG	44082	65807	1	1	43891	190	0
2877	1	VacNone	40-65	F	0	GAUTENG	44360	65807	1	1	43891	468	0
2880	1	VacNone	>65	F	1	GAUTENG	44373	65807	1	1	43891	481	0
2890	1	VacPart	>65	F	1	GAUTENG	44386	65807	1	1	43891	494	0
2900	1	VacNone	40-65	M	1	GAUTENG	44189	65807	1	1	43891	297	0
2901	1	VacNone	40-65	F	0	GAUTENG	44189	65807	1	1	43891	297	0
2906	1	VacNone	>65	F	1	GAUTENG	44305	65807	1	1	43891	413	0
2920	1	VacNone	40-65	M	1	GAUTENG	44008	65807	1	1	43891	116	0
2921	1	VacNone	>65	F	1	GAUTENG	44016	65807	1	1	43891	124	0
2951	1	VacNone	40-65	M	1	GAUTENG	44358	65807	1	1	43891	466	0
2951	1	VacPart	40-65	M	1	GAUTENG	44373	66287	1	1	44371	1	0
2951	1	VacPart	40-65	M	1	GAUTENG	44387	66301	1	1	44385	1	0
2990	1	VacNone	>65	F	1	GAUTENG	44210	65807	1	1	43891	318	0
3020	1	VacPart	>65	F	1	GAUTENG	44362	65807	1	1	43891	470	0
3024	1	VacNone	>65	M	1	GAUTENG	44404	65807	1	1	43891	512	0
3036	1	VacComp	>65	M	1	GAUTENG	44533	65807	1	1	43891	641	0
3041	1	VacNone	>65	F	1	GAUTENG	44079	65807	1	1	43891	187	0
3041	1	VacNone	>65	F	1	GAUTENG	44213	66001	1	1	44085	127	0
3058	1	VacNone	>65	M	1	GAUTENG	44548	65807	1	1	43891	656	0
3076	1	VacNone	>65	F	1	GAUTENG	44577	65807	1	1	43891	685	0
3090	1	VacPart	>65	M	1	GAUTENG	44389	65807	1	1	43891	497	0
3091	1	VacComp	>65	F	1	GAUTENG	44501	65807	1	1	43891	609	0
3112	1	VacNone	>65	F	1	GAUTENG	44031	65807	1	1	43891	139	0
3114	1	VacNone	>65	F	1	GAUTENG	44570	65807	1	1	43891	678	0
3117	1	VacPart	>65	F	1	GAUTENG	44378	65807	1	1	43891	486	0
3120	1	VacNone	>65	F	1	GAUTENG	44395	65807	1	1	43891	503	0
3121	1	VacNone	>65	M	1	GAUTENG	44375	65807	1	1	43891	483	0
3124	1	VacPart	>65	M	1	GAUTENG	44405	65807	1	1	43891	513	0
3126	1	VacNone	>65	F	1	GAUTENG	44547	65807	1	1	43891	655	0
3139	1	VacComp	>65	M	1	WESTERN CAPE	44550	65807	1	1	43891	658	0
3144	1	VacNone	>65	F	1	GAUTENG	44456	65807	1	1	43891	564	0
3144	1	VacNone	>65	F	1	GAUTENG	44533	66374	1	1	44458	74	0
3154	1	VacNone	>65	F	1	GAUTENG	44250	65807	1	1	43891	358	0
3159	1	VacNone	40-65	F	1	GAUTENG	44399	65807	1	1	43891	507	0
3163	1	VacNone	40-65	F	1	GAUTENG	44038	65807	1	1	43891	146	0
3190	1	VacComp	>65	F	1	GAUTENG	44616	65807	1	1	43891	724	0
3210	1	VacNone	>65	M	1	GAUTENG	44239	65807	1	1	43891	347	0
3210	1	VacNone	>65	M	1	GAUTENG	44274	66188	1	1	44272	1	0
3218	1	VacNone	>65	M	1	LIMPOPO	44342	65807	1	1	43891	450	0
3220	1	VacNone	>65	F	1	GAUTENG	44376	65807	1	1	43891	484	0
3253	1	VacNone	40-65	F	1	GAUTENG	44394	65807	1	1	43891	502	0
3262	1	VacComp	>65	M	1	GAUTENG	44577	65807	1	1	43891	685	0
3267	1	VacNone	>65	M	1	GAUTENG	44033	65807	1	1	43891	141	0
3281	1	VacNone	40-65	M	1	GAUTENG	44262	65807	1	1	43891	370	0
3281	1	VacNone	40-65	M	1	GAUTENG	44313	66184	1	1	44268	44	0
3289	1	VacNone	40-65	M	1	GAUTENG	44193	65807	1	1	43891	301	0
3293	1	VacNone	40-65	M	1	GAUTENG	44017	65807	1	1	43891	125	0
3298	1	VacNone	40-65	M	1	GAUTENG	44215	65807	1	1	43891	323	0
3307	1	VacNone	>65	M	0	GAUTENG	44049	65807	1	1	43891	157	0
3321	1	VacNone	40-65	M	1	GAUTENG	44381	65807	1	1	43891	489	0
3328	1	VacNone	>65	M	0	GAUTENG	44364	65807	1	1	43891	472	0
3344	1	VacPart	40-65	M	1	GAUTENG	44400	65807	1	1	43891	508	0
3352	1	VacNone	40-65	F	1	GAUTENG	44050	65807	1	1	43891	158	0
3358	1	VacNone	>65	M	1	GAUTENG	44617	65807	1	1	43891	725	0
3363	1	VacNone	40-65	M	0	GAUTENG	44016	65807	1	1	43891	124	0
3391	1	VacNone	>65	M	1	GAUTENG	44251	65807	1	1	43891	359	0
3400	1	VacNone	>65	M	1	GAUTENG	44022	65807	1	1	43891	130	0
3402	1	VacNone	>65	M	0	GAUTENG	44377	65807	1	1	43891	485	0
3402	1	VacNone	>65	M	0	GAUTENG	44459	66319	1	1	44403	55	0
3437	1	VacNone	>65	F	1	EASTERN CAPE	44033	65807	1	1	43891	141	0
3437	1	VacNone	>65	F	1	EASTERN CAPE	44050	65948	1	1	44032	17	0
3464	1	VacNone	18-25	F	1	FREE STATE	44547	65807	1	1	43891	655	0
3467	1	VacNone	>65	F	1	EASTERN CAPE	44214	65807	1	1	43891	322	0
3500	1	VacPart	>65	F	1	WESTERN CAPE	44377	65807	1	1	43891	485	0
3506	1	VacPart	>65	F	1	WESTERN CAPE	44415	65807	1	1	43891	523	0
3551	1	VacNone	>65	M	1	WESTERN CAPE	44405	65807	1	1	43891	513	0
3557	1	VacNone	>65	F	1	WESTERN CAPE	44193	65807	1	1	43891	301	0
3562	1	VacPart	>65	F	1	WESTERN CAPE	44412	65807	1	1	43891	520	0
3578	1	VacComp	>65	M	1	WESTERN CAPE	44732	65807	1	1	43891	840	0
3580	1	VacNone	>65	F	1	WESTERN CAPE	44184	65807	1	1	43891	292	0
3580	1	VacNone	>65	F	1	WESTERN CAPE	44192	66103	1	1	44187	4	0
3581	1	VacNone	>65	F	1	WESTERN CAPE	44000	65807	1	1	43891	108	0
3603	1	VacNone	>65	F	1	WESTERN CAPE	44157	65807	1	1	43891	265	0
3614	1	VacNone	>65	F	1	GAUTENG	44362	65807	1	1	43891	470	0
3626	1	VacNone	>65	F	1	GAUTENG	44385	65807	1	1	43891	493	0
3630	1	VacNone	>65	F	1	GAUTENG	44187	65807	1	1	43891	295	0
3630	1	VacNone	>65	F	1	GAUTENG	44286	66120	1	1	44204	81	0
3643	1	VacNone	>65	F	1	EASTERN CAPE	44276	65807	1	1	43891	384	0
3643	1	VacNone	>65	F	1	EASTERN CAPE	44283	66197	1	1	44281	1	0
3647	1	VacComp	40-65	M	1	EASTERN CAPE	44679	65807	1	1	43891	787	0
3679	1	VacNone	>65	F	1	WESTERN CAPE	44086	65807	1	1	43891	194	0
3680	1	VacNone	>65	F	1	WESTERN CAPE	44057	65807	1	1	43891	165	0
3684	1	VacComp	>65	F	1	WESTERN CAPE	44534	65807	1	1	43891	642	0
3693	1	VacNone	>65	F	1	NORTH WEST	43984	65807	1	1	43891	92	0
3696	1	VacNone	40-65	F	1	WESTERN CAPE	44190	65807	1	1	43891	298	0
3719	1	VacNone	>65	M	0	NORTHERN CAPE	44423	65807	1	1	43891	531	0
3720	1	VacNone	>65	F	1	NORTHERN CAPE	44413	65807	1	1	43891	521	0
3726	1	VacNone	>65	M	1	WESTERN CAPE	43979	65807	1	1	43891	87	0
3744	1	VacNone	>65	F	1	WESTERN CAPE	44184	65807	1	1	43891	292	0
3761	1	VacNone	>65	M	1	WESTERN CAPE	44378	65807	1	1	43891	486	0
3761	1	VacNone	>65	M	1	WESTERN CAPE	44383	66295	1	1	44379	3	0
3761	1	VacNone	>65	M	1	WESTERN CAPE	44406	66320	1	1	44404	1	0
3763	1	VacComp	>65	M	1	WESTERN CAPE	44408	65807	1	1	43891	516	0
3764	1	VacNone	>65	F	1	WESTERN CAPE	44360	65807	1	1	43891	468	0
3794	1	VacComp	>65	M	1	WESTERN CAPE	44602	65807	1	1	43891	710	0
3794	1	VacComp	>65	M	1	WESTERN CAPE	44618	66529	1	1	44613	4	0
3803	1	VacNone	>65	M	1	WESTERN CAPE	44165	65807	1	1	43891	273	0
3809	1	VacNone	>65	M	1	WESTERN CAPE	44205	65807	1	1	43891	313	0
3813	1	VacNone	>65	F	1	WESTERN CAPE	44405	65807	1	1	43891	513	0
3817	1	VacComp	>65	F	1	WESTERN CAPE	44616	65807	1	1	43891	724	0
3817	1	VacComp	>65	F	1	WESTERN CAPE	44623	66537	1	1	44621	1	0
3846	1	VacPart	40-65	F	1	NORTHERN CAPE	44423	65807	1	1	43891	531	0
3855	1	VacPart	>65	M	1	MPUMALANGA	44365	65807	1	1	43891	473	0
3855	1	VacPart	>65	M	1	MPUMALANGA	44371	66285	1	1	44369	1	0
3858	1	VacNone	>65	M	1	WESTERN CAPE	44884	65807	1	1	43891	992	0
3881	1	VacNone	>65	F	1	EASTERN CAPE	44398	65807	1	1	43891	506	0
3888	1	VacNone	>65	M	1	NORTHERN CAPE	44270	65807	1	1	43891	378	0
3907	1	VacPart	>65	M	1	WESTERN CAPE	44396	65807	1	1	43891	504	0
3911	1	VacNone	>65	M	0	EASTERN CAPE	44703	65807	1	1	43891	811	0
3923	1	VacComp	>65	F	1	NORTHERN CAPE	44596	65807	1	1	43891	704	0
3928	1	VacNone	>65	M	1	WESTERN CAPE	44202	65807	1	1	43891	310	0
3944	1	VacPart	>65	M	1	NORTHERN CAPE	44576	65807	1	1	43891	684	0
3951	1	VacComp	>65	F	1	FREE STATE	44501	65807	1	1	43891	609	0
3957	1	VacNone	>65	F	0	EASTERN CAPE	44231	65807	1	1	43891	339	0
3958	1	VacNone	>65	F	1	NORTHERN CAPE	44224	65807	1	1	43891	332	0
3975	1	VacComp	>65	F	1	WESTERN CAPE	44638	65807	1	1	43891	746	0
3979	1	VacNone	>65	F	1	WESTERN CAPE	44139	65807	1	1	43891	247	0
3984	1	VacNone	>65	F	1	WESTERN CAPE	44013	65807	1	1	43891	121	0
3990	1	VacNone	>65	F	1	WESTERN CAPE	44395	65807	1	1	43891	503	0
4002	1	VacNone	>65	M	1	WESTERN CAPE	44400	65807	1	1	43891	508	0
4017	1	VacComp	>65	M	1	WESTERN CAPE	44707	65807	1	1	43891	815	0
4018	1	VacNone	>65	M	1	WESTERN CAPE	44036	65807	1	1	43891	144	0
4029	1	VacNone	>65	M	1	WESTERN CAPE	43988	65807	1	1	43891	96	0
4033	1	VacPart	>65	M	1	WESTERN CAPE	44385	65807	1	1	43891	493	0
4046	1	VacNone	>65	M	1	WESTERN CAPE	44438	65807	1	1	43891	546	0
4056	1	VacPart	>65	M	1	WESTERN CAPE	44468	65807	1	1	43891	576	0
4088	1	VacNone	>65	F	1	WESTERN CAPE	44232	65807	1	1	43891	340	0
4088	1	VacNone	>65	F	1	WESTERN CAPE	44240	66151	1	1	44235	4	0
4110	1	VacPart	>65	M	1	WESTERN CAPE	44395	65807	1	1	43891	503	0
4127	1	VacNone	>65	F	1	WESTERN CAPE	43974	65807	1	1	43891	82	0
4199	1	VacNone	40-65	F	1	WESTERN CAPE	44220	65807	1	1	43891	328	0
4199	1	VacNone	40-65	F	1	WESTERN CAPE	44402	66152	1	1	44236	165	0
4211	1	VacNone	>65	M	1	WESTERN CAPE	44206	65807	1	1	43891	314	0
4225	1	VacNone	>65	F	1	WESTERN CAPE	44381	65807	1	1	43891	489	0
4225	1	VacNone	>65	F	1	WESTERN CAPE	44398	66312	1	1	44396	1	0
4232	1	VacComp	>65	M	1	WESTERN CAPE	44533	65807	1	1	43891	641	0
4247	1	VacComp	>65	M	1	WESTERN CAPE	44697	65807	1	1	43891	805	0
4258	1	VacNone	>65	M	1	WESTERN CAPE	44201	65807	1	1	43891	309	0
4258	1	VacNone	>65	M	1	WESTERN CAPE	44389	66117	1	1	44201	187	0
4258	1	VacNone	>65	M	1	WESTERN CAPE	44395	66309	1	1	44393	1	0
4258	1	VacNone	>65	M	1	WESTERN CAPE	44408	66314	1	1	44398	9	0
4274	1	VacNone	>65	M	1	WESTERN CAPE	44364	65807	1	1	43891	472	0
4300	1	VacComp	>65	M	1	WESTERN CAPE	44554	65807	1	1	43891	662	0
4303	1	VacPart	>65	M	1	WESTERN CAPE	44439	65807	1	1	43891	547	0
4329	1	VacNone	>65	M	1	EASTERN CAPE	44434	65807	1	1	43891	542	0
4341	1	VacNone	>65	F	1	WESTERN CAPE	44205	65807	1	1	43891	313	0
4355	1	VacNone	40-65	F	1	WESTERN CAPE	44218	65807	1	1	43891	326	0
4379	1	VacNone	>65	M	1	WESTERN CAPE	44068	65807	1	1	43891	176	0
4379	1	VacNone	>65	M	1	WESTERN CAPE	44078	65984	1	1	44068	9	0
4382	1	VacNone	>65	M	1	WESTERN CAPE	44171	65807	1	1	43891	279	0
4405	1	VacNone	>65	M	1	NORTHERN CAPE	44365	65807	1	1	43891	473	0
4429	1	VacPart	>65	F	1	WESTERN CAPE	44381	65807	1	1	43891	489	0
4518	1	VacComp	>65	M	1	WESTERN CAPE	44545	65807	1	1	43891	653	0
4528	1	VacNone	>65	M	1	EASTERN CAPE	44548	65807	1	1	43891	656	0
4528	1	VacNone	>65	M	1	EASTERN CAPE	44553	66467	1	1	44551	1	0
4578	1	VacPart	40-65	M	1	EASTERN CAPE	44401	65807	1	1	43891	509	0
4578	1	VacPart	40-65	M	1	EASTERN CAPE	44447	66361	1	1	44445	1	0
4592	1	VacNone	>65	F	1	EASTERN CAPE	44185	65807	1	1	43891	293	0
4677	1	VacNone	40-65	F	1	EASTERN CAPE	44027	65807	1	1	43891	135	0
4698	1	VacNone	40-65	M	1	EASTERN CAPE	44195	65807	1	1	43891	303	0
4713	1	VacNone	>65	M	1	EASTERN CAPE	44385	65807	1	1	43891	493	0
4738	1	VacNone	>65	M	1	FREE STATE	44347	65807	1	1	43891	455	0
4765	1	VacPart	>65	F	1	WESTERN CAPE	44420	65807	1	1	43891	528	0
4765	1	VacPart	>65	F	1	WESTERN CAPE	44429	66343	1	1	44427	1	0
4772	1	VacNone	>65	F	1	WESTERN CAPE	44233	65807	1	1	43891	341	0
4772	1	VacNone	>65	F	1	WESTERN CAPE	44239	66151	1	1	44235	3	0
4773	1	VacNone	>65	M	1	WESTERN CAPE	44255	65807	1	1	43891	363	0
4782	1	VacNone	>65	F	1	WESTERN CAPE	44028	65807	1	1	43891	136	0
4783	1	VacNone	>65	F	1	WESTERN CAPE	44002	65807	1	1	43891	110	0
4784	1	VacNone	>65	F	1	WESTERN CAPE	44189	65807	1	1	43891	297	0
4804	1	VacPart	>65	M	1	GAUTENG	44389	65807	1	1	43891	497	0
4804	1	VacPart	>65	M	1	GAUTENG	44398	66312	1	1	44396	1	0
4819	1	VacNone	>65	F	1	WESTERN CAPE	44393	65807	1	1	43891	501	0
4821	1	VacNone	>65	F	1	WESTERN CAPE	44206	65807	1	1	43891	314	0
4823	1	VacNone	>65	F	1	WESTERN CAPE	44665	65807	1	1	43891	773	0
4833	1	VacNone	>65	M	1	WESTERN CAPE	44207	65807	1	1	43891	315	0
4880	1	VacNone	>65	F	1	WESTERN CAPE	44552	65807	1	1	43891	660	0
4887	1	VacNone	>65	M	1	WESTERN CAPE	44271	65807	1	1	43891	379	0
4954	1	VacNone	>65	F	1	WESTERN CAPE	44163	65807	1	1	43891	271	0
4987	1	VacPart	>65	M	1	WESTERN CAPE	44392	65807	1	1	43891	500	0
4988	1	VacPart	>65	F	1	WESTERN CAPE	44400	65807	1	1	43891	508	0
4996	1	VacNone	>65	F	1	WESTERN CAPE	44209	65807	1	1	43891	317	0
5014	1	VacNone	>65	F	1	WESTERN CAPE	44082	65807	1	1	43891	190	0
5014	1	VacNone	>65	F	1	WESTERN CAPE	44109	66022	1	1	44106	2	0
5014	1	VacComp	>65	F	1	WESTERN CAPE	44470	66040	1	1	44124	345	0
5022	1	VacComp	>65	M	1	WESTERN CAPE	44658	65807	1	1	43891	766	0
5033	1	VacNone	>65	M	1	WESTERN CAPE	44917	65807	1	1	43891	1025	0
5041	1	VacNone	>65	F	1	WESTERN CAPE	44193	65807	1	1	43891	301	0
5047	1	VacNone	>65	M	1	WESTERN CAPE	44157	65807	1	1	43891	265	0
5047	1	VacNone	>65	M	1	WESTERN CAPE	44210	66076	1	1	44160	49	0
5066	1	VacNone	40-65	M	1	KWAZULU-NATAL	44609	65807	1	1	43891	717	0
5066	1	VacNone	40-65	M	1	KWAZULU-NATAL	44651	66526	1	1	44610	40	0
5071	1	VacPart	>65	M	1	WESTERN CAPE	44565	65807	1	1	43891	673	0
5112	1	VacNone	40-65	M	0	WESTERN CAPE	44258	65807	1	1	43891	366	0
5142	1	VacNone	40-65	M	1	WESTERN CAPE	44041	65807	1	1	43891	149	0
5142	1	VacNone	40-65	M	1	WESTERN CAPE	44056	65960	1	1	44044	11	0
5151	1	VacComp	>65	M	1	WESTERN CAPE	44740	65807	1	1	43891	848	0
5169	1	VacNone	>65	M	1	WESTERN CAPE	44210	65807	1	1	43891	318	0
5179	1	VacNone	>65	M	1	WESTERN CAPE	44126	65807	1	1	43891	234	0
5234	1	VacNone	>65	M	1	EASTERN CAPE	44044	65807	1	1	43891	152	0
5239	1	VacNone	40-65	M	1	EASTERN CAPE	44546	65807	1	1	43891	654	0
5239	1	VacNone	40-65	M	1	EASTERN CAPE	44555	66469	1	1	44553	1	0
5248	1	VacNone	>65	M	1	WESTERN CAPE	44022	65807	1	1	43891	130	0
5249	1	VacNone	>65	F	0	WESTERN CAPE	44033	65807	1	1	43891	141	0
5255	1	VacNone	>65	F	1	NORTHERN CAPE	44101	65807	1	1	43891	209	0
5292	1	VacComp	>65	M	1	EASTERN CAPE	44561	65807	1	1	43891	669	0
5323	1	VacPart	>65	F	1	WESTERN CAPE	44410	65807	1	1	43891	518	0
5339	1	VacNone	>65	F	1	WESTERN CAPE	44362	65807	1	1	43891	470	0
5349	1	VacComp	>65	M	1	WESTERN CAPE	44710	65807	1	1	43891	818	0
5363	1	VacComp	>65	M	1	WESTERN CAPE	44686	65807	1	1	43891	794	0
5369	1	VacNone	>65	F	1	WESTERN CAPE	44305	65807	1	1	43891	413	0
5398	1	VacComp	>65	M	1	WESTERN CAPE	44581	65807	1	1	43891	689	0
5472	1	VacNone	>65	M	1	EASTERN CAPE	44032	65807	1	1	43891	140	0
5533	1	VacNone	>65	M	1	WESTERN CAPE	44033	65807	1	1	43891	141	0
5541	1	VacNone	>65	M	1	WESTERN CAPE	44396	65807	1	1	43891	504	0
5543	1	VacNone	>65	F	1	WESTERN CAPE	44080	65807	1	1	43891	188	0
5543	1	VacNone	>65	F	1	WESTERN CAPE	44091	65997	1	1	44081	9	0
5569	1	VacComp	>65	M	1	WESTERN CAPE	44570	65807	1	1	43891	678	0
5591	1	VacComp	>65	M	1	WESTERN CAPE	44845	65807	1	1	43891	953	0
5610	1	VacNone	>65	M	1	WESTERN CAPE	44044	65807	1	1	43891	152	0
5640	1	VacComp	>65	F	1	WESTERN CAPE	44645	65807	1	1	43891	753	0
5652	1	VacPart	>65	F	1	WESTERN CAPE	44405	65807	1	1	43891	513	0
5691	1	VacPart	>65	M	1	WESTERN CAPE	44396	65807	1	1	43891	504	0
5727	1	VacComp	>65	M	1	WESTERN CAPE	44689	65807	1	1	43891	797	0
5731	1	VacNone	>65	F	1	WESTERN CAPE	44855	65807	1	1	43891	963	0
5742	1	VacNone	40-65	F	1	WESTERN CAPE	44387	65807	1	1	43891	495	0
5742	1	VacNone	40-65	F	1	WESTERN CAPE	44402	66311	1	1	44395	6	0
5746	1	VacNone	>65	F	1	WESTERN CAPE	44217	65807	1	1	43891	325	0
5746	1	VacNone	>65	F	1	WESTERN CAPE	44230	66137	1	1	44221	8	0
5775	1	VacNone	>65	M	1	WESTERN CAPE	44247	65807	1	1	43891	355	0
5852	1	VacNone	>65	F	1	WESTERN CAPE	44219	65807	1	1	43891	327	0
5857	1	VacNone	>65	F	1	WESTERN CAPE	44203	65807	1	1	43891	311	0
5908	1	VacPart	>65	M	1	WESTERN CAPE	44382	65807	1	1	43891	490	0
5911	1	VacPart	>65	F	1	WESTERN CAPE	44395	65807	1	1	43891	503	0
5913	1	VacNone	40-65	F	1	WESTERN CAPE	43979	65807	1	1	43891	87	0
5938	1	VacComp	>65	M	1	WESTERN CAPE	44860	65807	1	1	43891	968	0
5940	1	VacNone	>65	M	1	NORTHERN CAPE	44027	65807	1	1	43891	135	0
5947	1	VacPart	>65	M	1	WESTERN CAPE	44362	65807	1	1	43891	470	0
5953	1	VacComp	>65	F	1	WESTERN CAPE	44603	65807	1	1	43891	711	0
5976	1	VacNone	>65	M	1	WESTERN CAPE	44199	65807	1	1	43891	307	0
5994	1	VacPart	>65	M	1	WESTERN CAPE	44388	65807	1	1	43891	496	0
6008	1	VacPart	>65	M	1	EASTERN CAPE	44903	65807	1	1	43891	1011	0
6010	1	VacPart	>65	M	1	WESTERN CAPE	44363	65807	1	1	43891	471	0
6032	1	VacNone	>65	F	0	WESTERN CAPE	44207	65807	1	1	43891	315	0
6032	1	VacNone	>65	F	0	WESTERN CAPE	44217	66130	1	1	44214	2	0
6059	1	VacComp	>65	M	1	WESTERN CAPE	44845	65807	1	1	43891	953	0
6059	1	VacComp	>65	M	1	WESTERN CAPE	44862	66776	1	1	44860	1	0
6059	1	VacComp	>65	M	1	WESTERN CAPE	44871	66781	1	1	44865	5	0
6073	1	VacComp	40-65	F	1	WESTERN CAPE	44737	65807	1	1	43891	845	0
6079	1	VacComp	>65	F	1	WESTERN CAPE	44585	65807	1	1	43891	693	0
6163	1	VacNone	>65	M	1	WESTERN CAPE	43974	65807	1	1	43891	82	0
6201	1	VacNone	>65	F	1	WESTERN CAPE	43987	65807	1	1	43891	95	0
6201	1	VacNone	>65	F	1	WESTERN CAPE	44080	65950	1	1	44034	45	0
6237	1	VacNone	>65	M	1	WESTERN CAPE	44869	65807	1	1	43891	977	0
6267	1	VacNone	>65	M	1	WESTERN CAPE	44200	65807	1	1	43891	308	0
6280	1	VacPart	>65	M	1	WESTERN CAPE	44607	65807	1	1	43891	715	0
6359	1	VacComp	>65	F	1	WESTERN CAPE	44421	65807	1	1	43891	529	0
6359	1	VacComp	>65	F	1	WESTERN CAPE	44675	66346	1	1	44430	244	0
6359	1	VacComp	>65	F	1	WESTERN CAPE	44730	66617	1	1	44701	28	0
6359	1	VacComp	>65	F	1	WESTERN CAPE	44743	66657	1	1	44741	1	0
6508	1	VacComp	>65	M	1	WESTERN CAPE	44561	65807	1	1	43891	669	0
6515	1	VacNone	>65	F	1	WESTERN CAPE	44375	65807	1	1	43891	483	0
6588	1	VacNone	>65	F	1	WESTERN CAPE	44005	65807	1	1	43891	113	0
6603	1	VacNone	>65	F	1	WESTERN CAPE	44437	65807	1	1	43891	545	0
6660	1	VacComp	>65	M	1	WESTERN CAPE	44717	65807	1	1	43891	825	0
6688	1	VacComp	>65	M	1	WESTERN CAPE	44592	65807	1	1	43891	700	0
6721	1	VacNone	>65	M	1	WESTERN CAPE	44412	65807	1	1	43891	520	0
6783	1	VacNone	>65	F	1	WESTERN CAPE	44398	65807	1	1	43891	506	0
6783	1	VacNone	>65	F	1	WESTERN CAPE	44408	66322	1	1	44406	1	0
6855	1	VacNone	>65	F	1	NORTHERN CAPE	44321	65807	1	1	43891	429	0
6861	1	VacNone	>65	F	1	FREE STATE	44057	65807	1	1	43891	165	0
6861	1	VacNone	>65	F	1	FREE STATE	44066	65977	1	1	44061	4	0
6874	1	VacPart	>65	F	1	NORTHERN CAPE	44370	65807	1	1	43891	478	0
6880	1	VacNone	18-25	F	0	NORTHERN CAPE	44172	65807	1	1	43891	280	0
6887	1	VacNone	>65	M	1	WESTERN CAPE	44382	65807	1	1	43891	490	0
6904	1	VacNone	>65	F	1	WESTERN CAPE	44373	65807	1	1	43891	481	0
6904	1	VacNone	>65	F	1	WESTERN CAPE	44381	66295	1	1	44379	1	0
6908	1	VacNone	>65	M	1	NORTHERN CAPE	44704	65807	1	1	43891	812	0
6920	1	VacNone	>65	M	1	NORTHERN CAPE	44449	65807	1	1	43891	557	0
7017	1	VacNone	>65	M	1	WESTERN CAPE	44456	65807	1	1	43891	564	0
7031	1	VacComp	>65	M	1	WESTERN CAPE	44574	65807	1	1	43891	682	0
7059	1	VacNone	>65	F	1	WESTERN CAPE	44357	65807	1	1	43891	465	0
7067	1	VacNone	>65	F	1	WESTERN CAPE	44415	65807	1	1	43891	523	0
7123	1	VacPart	>65	F	1	WESTERN CAPE	44402	65807	1	1	43891	510	0
7123	1	VacPart	>65	F	1	WESTERN CAPE	44412	66323	1	1	44407	4	0
7141	1	VacNone	>65	F	1	WESTERN CAPE	44198	65807	1	1	43891	306	0
7206	1	VacNone	>65	M	1	WESTERN CAPE	44126	65807	1	1	43891	234	0
7215	1	VacNone	40-65	M	1	WESTERN CAPE	44160	65807	1	1	43891	268	0
7228	1	VacNone	>65	M	1	WESTERN CAPE	44378	65807	1	1	43891	486	0
7247	1	VacNone	>65	F	1	WESTERN CAPE	44554	65807	1	1	43891	662	0
7255	1	VacNone	>65	F	1	WESTERN CAPE	44379	65807	1	1	43891	487	0
7256	1	VacPart	>65	F	1	WESTERN CAPE	44423	65807	1	1	43891	531	0
7264	1	VacNone	>65	F	1	WESTERN CAPE	44580	65807	1	1	43891	688	0
7264	1	VacNone	>65	F	1	WESTERN CAPE	44610	66524	1	1	44608	1	0
7285	1	VacNone	>65	M	1	WESTERN CAPE	44204	65807	1	1	43891	312	0
7285	1	VacNone	>65	M	1	WESTERN CAPE	44211	66124	1	1	44208	2	0
7286	1	VacComp	>65	F	1	WESTERN CAPE	44456	65807	1	1	43891	564	0
7306	1	VacNone	>65	M	1	WESTERN CAPE	44050	65807	1	1	43891	158	0
7306	1	VacNone	>65	M	1	WESTERN CAPE	44059	65973	1	1	44057	1	0
7315	1	VacNone	>65	M	1	WESTERN CAPE	44069	65807	1	1	43891	177	0
7342	1	VacNone	>65	F	1	WESTERN CAPE	44190	65807	1	1	43891	298	0
7342	1	VacNone	>65	F	1	WESTERN CAPE	44426	66112	1	1	44196	229	0
7348	1	VacComp	>65	F	1	WESTERN CAPE	44725	65807	1	1	43891	833	0
7348	1	VacComp	>65	F	1	WESTERN CAPE	44734	66648	1	1	44732	1	0
7352	1	VacNone	40-65	F	1	WESTERN CAPE	44412	65807	1	1	43891	520	0
7372	1	VacNone	>65	F	1	WESTERN CAPE	44425	65807	1	1	43891	533	0
7392	1	VacComp	>65	F	1	EASTERN CAPE	44592	65807	1	1	43891	700	0
7417	1	VacNone	>65	M	1	WESTERN CAPE	44751	65807	1	1	43891	859	0
7438	1	VacNone	>65	M	1	WESTERN CAPE	44199	65807	1	1	43891	307	0
7457	1	VacNone	>65	M	0	WESTERN CAPE	44087	65807	1	1	43891	195	0
7474	1	VacComp	>65	F	1	WESTERN CAPE	44598	65807	1	1	43891	706	0
7496	1	VacNone	40-65	F	1	EASTERN CAPE	43971	65807	1	1	43891	79	0
7499	1	VacComp	>65	F	1	EASTERN CAPE	44911	65807	1	1	43891	1019	0
7502	1	VacNone	>65	F	1	EASTERN CAPE	44385	65807	1	1	43891	493	0
7503	1	VacPart	>65	M	1	EASTERN CAPE	44647	65807	1	1	43891	755	0
7513	1	VacNone	>65	F	1	WESTERN CAPE	44414	65807	1	1	43891	522	0
7535	1	VacPart	>65	F	1	EASTERN CAPE	44364	65807	1	1	43891	472	0
7553	1	VacPart	>65	F	1	WESTERN CAPE	44414	65807	1	1	43891	522	0
7563	1	VacNone	>65	M	1	EASTERN CAPE	44222	65807	1	1	43891	330	0
7592	1	VacNone	>65	F	1	EASTERN CAPE	44341	65807	1	1	43891	449	0
7594	1	VacNone	40-65	M	0	NORTHERN CAPE	44058	65807	1	1	43891	166	0
7619	1	VacNone	>65	M	1	WESTERN CAPE	44156	65807	1	1	43891	264	0
7629	1	VacNone	>65	F	1	NORTHERN CAPE	44260	65807	1	1	43891	368	0
7635	1	VacNone	>65	F	1	WESTERN CAPE	44336	65807	1	1	43891	444	0
7662	1	VacNone	>65	F	1	NORTH WEST	44076	65807	1	1	43891	184	0
7682	1	VacComp	>65	F	1	WESTERN CAPE	44552	65807	1	1	43891	660	0
7696	1	VacNone	40-65	F	1	WESTERN CAPE	44156	65807	1	1	43891	264	0
7696	1	VacNone	40-65	F	1	WESTERN CAPE	44175	66076	1	1	44160	14	0
7697	1	VacNone	>65	M	1	WESTERN CAPE	44156	65807	1	1	43891	264	0
7703	1	VacNone	>65	M	1	WESTERN CAPE	44390	65807	1	1	43891	498	0
7703	1	VacNone	>65	M	1	WESTERN CAPE	44421	66315	1	1	44399	21	0
7704	1	VacNone	>65	F	0	WESTERN CAPE	44402	65807	1	1	43891	510	0
7743	1	VacNone	>65	M	1	WESTERN CAPE	44567	65807	1	1	43891	675	0
7755	1	VacNone	>65	M	1	WESTERN CAPE	44216	65807	1	1	43891	324	0
7755	1	VacNone	>65	M	1	WESTERN CAPE	44262	66151	1	1	44235	26	0
7770	1	VacNone	>65	F	1	WESTERN CAPE	44028	65807	1	1	43891	136	0
7777	1	VacNone	>65	F	1	WESTERN CAPE	44212	65807	1	1	43891	320	0
7777	1	VacNone	>65	F	1	WESTERN CAPE	44219	66133	1	1	44217	1	0
7784	1	VacNone	>65	F	1	WESTERN CAPE	44710	65807	1	1	43891	818	0
7784	1	VacNone	>65	F	1	WESTERN CAPE	44718	66626	1	1	44710	7	0
7789	1	VacComp	>65	F	1	WESTERN CAPE	44704	65807	1	1	43891	812	0
7799	1	VacNone	>65	F	1	WESTERN CAPE	44211	65807	1	1	43891	319	0
7800	1	VacNone	>65	F	1	WESTERN CAPE	44194	65807	1	1	43891	302	0
7801	1	VacNone	>65	F	1	WESTERN CAPE	44421	65807	1	1	43891	529	0
7803	1	VacNone	>65	F	1	WESTERN CAPE	44049	65807	1	1	43891	157	0
7834	1	VacComp	>65	F	1	WESTERN CAPE	44567	65807	1	1	43891	675	0
7842	1	VacNone	>65	M	1	WESTERN CAPE	44232	65807	1	1	43891	340	0
7853	1	VacNone	>65	F	1	WESTERN CAPE	44544	65807	1	1	43891	652	0
7864	1	VacNone	>65	M	1	WESTERN CAPE	44062	65807	1	1	43891	170	0
7864	1	VacNone	>65	M	1	WESTERN CAPE	44075	65984	1	1	44068	6	0
7868	1	VacNone	>65	M	1	WESTERN CAPE	44184	65807	1	1	43891	292	0
7869	1	VacNone	>65	M	1	WESTERN CAPE	44043	65807	1	1	43891	151	0
7888	1	VacPart	>65	F	1	WESTERN CAPE	44792	65807	1	1	43891	900	0
7890	1	VacNone	>65	F	1	WESTERN CAPE	44009	65807	1	1	43891	117	0
7893	1	VacNone	>65	F	1	WESTERN CAPE	44000	65807	1	1	43891	108	0
7895	1	VacNone	>65	F	1	WESTERN CAPE	43991	65807	1	1	43891	99	0
7908	1	VacNone	>65	M	0	WESTERN CAPE	44020	65807	1	1	43891	128	0
7917	1	VacNone	>65	F	1	WESTERN CAPE	44591	65807	1	1	43891	699	0
7944	1	VacComp	>65	M	1	WESTERN CAPE	44850	65807	1	1	43891	958	0
7945	1	VacNone	>65	F	1	WESTERN CAPE	44850	65807	1	1	43891	958	0
7954	1	VacNone	>65	M	1	WESTERN CAPE	44199	65807	1	1	43891	307	0
7955	1	VacNone	>65	F	1	WESTERN CAPE	44199	65807	1	1	43891	307	0
7975	1	VacPart	>65	F	1	WESTERN CAPE	44395	65807	1	1	43891	503	0
7978	1	VacComp	>65	F	1	WESTERN CAPE	44524	65807	1	1	43891	632	0
7987	1	VacNone	>65	M	1	WESTERN CAPE	43962	65807	1	1	43891	70	0
7990	1	VacComp	>65	M	1	WESTERN CAPE	44567	65807	1	1	43891	675	0
7996	1	VacNone	>65	F	1	WESTERN CAPE	44923	65807	1	1	43891	1031	0
7998	1	VacNone	>65	F	1	WESTERN CAPE	44219	65807	1	1	43891	327	0
8000	1	VacNone	>65	F	1	WESTERN CAPE	44209	65807	1	1	43891	317	0
8006	1	VacComp	>65	M	1	WESTERN CAPE	44604	65807	1	1	43891	712	0
8017	1	VacComp	>65	M	1	WESTERN CAPE	44860	65807	1	1	43891	968	0
8017	1	VacComp	>65	M	1	WESTERN CAPE	44899	66813	1	1	44897	1	0
8023	1	VacComp	>65	M	1	WESTERN CAPE	44725	65807	1	1	43891	833	0
8094	1	VacNone	40-65	M	1	WESTERN CAPE	44027	65807	1	1	43891	135	0
8120	1	VacNone	>65	F	1	WESTERN CAPE	44548	65807	1	1	43891	656	0
8164	1	VacNone	>65	F	1	WESTERN CAPE	44395	65807	1	1	43891	503	0
8178	1	VacComp	40-65	M	1	WESTERN CAPE	44887	65807	1	1	43891	995	0
8200	1	VacPart	>65	F	1	EASTERN CAPE	44412	65807	1	1	43891	520	0
8207	1	VacNone	>65	M	1	EASTERN CAPE	44042	65807	1	1	43891	150	0
8225	1	VacPart	>65	F	1	EASTERN CAPE	44427	65807	1	1	43891	535	0
8226	1	VacPart	>65	M	1	EASTERN CAPE	44427	65807	1	1	43891	535	0
8267	1	VacNone	>65	M	1	EASTERN CAPE	44187	65807	1	1	43891	295	0
8324	1	VacPart	>65	M	1	NORTHERN CAPE	44421	65807	1	1	43891	529	0
8325	1	VacNone	>65	F	1	NORTHERN CAPE	44421	65807	1	1	43891	529	0
8329	1	VacNone	40-65	F	1	WESTERN CAPE	44579	65807	1	1	43891	687	0
8365	1	VacNone	>65	F	1	NORTHERN CAPE	44083	65807	1	1	43891	191	0
8365	1	VacNone	>65	F	1	NORTHERN CAPE	44113	66002	1	1	44086	26	0
8391	1	VacPart	>65	F	1	GAUTENG	44380	65807	1	1	43891	488	0
8392	1	VacNone	>65	F	1	NORTH WEST	44598	65807	1	1	43891	706	0
8421	1	VacComp	>65	F	1	WESTERN CAPE	44695	65807	1	1	43891	803	0
8434	1	VacNone	40-65	F	1	WESTERN CAPE	44372	65807	1	1	43891	480	0
8460	1	VacNone	>65	M	1	WESTERN CAPE	44209	65807	1	1	43891	317	0
8468	1	VacComp	40-65	M	1	WESTERN CAPE	44600	65807	1	1	43891	708	0
8478	1	VacNone	40-65	F	1	WESTERN CAPE	44179	65807	1	1	43891	287	0
8489	1	VacNone	>65	M	1	WESTERN CAPE	44038	65807	1	1	43891	146	0
8501	1	VacComp	>65	F	1	WESTERN CAPE	44551	65807	1	1	43891	659	0
8517	1	VacNone	>65	M	1	WESTERN CAPE	44217	65807	1	1	43891	325	0
8534	1	VacNone	40-65	F	1	WESTERN CAPE	44021	65807	1	1	43891	129	0
8534	1	VacNone	40-65	F	1	WESTERN CAPE	44051	65949	1	1	44033	17	0
8549	1	VacNone	>65	F	1	WESTERN CAPE	44421	65807	1	1	43891	529	0
8551	1	VacNone	>65	F	1	WESTERN CAPE	44220	65807	1	1	43891	328	0
8552	1	VacComp	>65	F	1	WESTERN CAPE	44684	65807	1	1	43891	792	0
8597	1	VacNone	>65	F	1	WESTERN CAPE	44587	65807	1	1	43891	695	0
8653	1	VacNone	>65	F	0	WESTERN CAPE	44676	65807	1	1	43891	784	0
8657	1	VacNone	>65	F	1	WESTERN CAPE	44380	65807	1	1	43891	488	0
8682	1	VacNone	>65	M	1	EASTERN CAPE	44251	65807	1	1	43891	359	0
8688	1	VacNone	>65	M	1	EASTERN CAPE	44202	65807	1	1	43891	310	0
8722	1	VacNone	>65	F	1	EASTERN CAPE	44447	65807	1	1	43891	555	0
8743	1	VacNone	40-65	F	0	EASTERN CAPE	44433	65807	1	1	43891	541	0
8753	1	VacNone	>65	F	1	EASTERN CAPE	44192	65807	1	1	43891	300	0
8754	1	VacNone	>65	F	1	EASTERN CAPE	44016	65807	1	1	43891	124	0
8770	1	VacNone	40-65	M	1	WESTERN CAPE	44245	65807	1	1	43891	353	0
8783	1	VacNone	<18	F	1	EASTERN CAPE	44339	65807	1	1	43891	447	0
8803	1	VacNone	>65	F	1	EASTERN CAPE	44320	65807	1	1	43891	428	0
8812	1	VacPart	18-25	M	0	WESTERN CAPE	44592	65807	1	1	43891	700	0
8839	1	VacNone	>65	F	1	WESTERN CAPE	44439	65807	1	1	43891	547	0
8852	1	VacNone	>65	F	1	MPUMALANGA	44166	65807	1	1	43891	274	0
8852	1	VacNone	>65	F	1	MPUMALANGA	44230	66085	1	1	44169	60	0
8881	1	VacNone	>65	F	1	WESTERN CAPE	44010	65807	1	1	43891	118	0
8965	1	VacNone	>65	M	1	WESTERN CAPE	44066	65807	1	1	43891	174	0
8972	1	VacNone	>65	M	1	WESTERN CAPE	44368	65807	1	1	43891	476	0
8972	1	VacNone	>65	M	1	WESTERN CAPE	44385	66299	1	1	44383	1	0
8992	1	VacPart	40-65	M	1	WESTERN CAPE	44420	65807	1	1	43891	528	0
9014	1	VacNone	40-65	F	1	WESTERN CAPE	44351	65807	1	1	43891	459	0
9014	1	VacNone	40-65	F	1	WESTERN CAPE	44361	66274	1	1	44358	2	0
9038	1	VacPart	>65	F	1	WESTERN CAPE	44404	65807	1	1	43891	512	0
9045	1	VacNone	>65	F	1	GAUTENG	44562	65807	1	1	43891	670	0
9060	1	VacPart	>65	F	1	WESTERN CAPE	44381	65807	1	1	43891	489	0
9066	1	VacNone	>65	F	1	WESTERN CAPE	44569	65807	1	1	43891	677	0
9072	1	VacNone	40-65	M	1	WESTERN CAPE	44591	65807	1	1	43891	699	0
9100	1	VacNone	>65	F	1	WESTERN CAPE	43997	65807	1	1	43891	105	0
9100	1	VacNone	>65	F	1	WESTERN CAPE	44346	65936	1	1	44020	325	0
9116	1	VacNone	>65	F	1	WESTERN CAPE	44215	65807	1	1	43891	323	0
9120	1	VacComp	>65	F	1	WESTERN CAPE	44874	65807	1	1	43891	982	0
9142	1	VacComp	>65	F	1	WESTERN CAPE	44524	65807	1	1	43891	632	0
9213	1	VacPart	>65	F	1	WESTERN CAPE	44429	65807	1	1	43891	537	0
9248	1	VacNone	>65	F	1	FREE STATE	44233	65807	1	1	43891	341	0
9254	1	VacNone	>65	F	1	EASTERN CAPE	44159	65807	1	1	43891	267	0
9279	1	VacNone	>65	F	1	EASTERN CAPE	44048	65807	1	1	43891	156	0
9282	1	VacNone	>65	F	1	EASTERN CAPE	44398	65807	1	1	43891	506	0
9288	1	VacNone	>65	F	1	EASTERN CAPE	44030	65807	1	1	43891	138	0
9323	1	VacNone	>65	F	1	NORTH WEST	44016	65807	1	1	43891	124	0
9333	1	VacNone	>65	F	1	WESTERN CAPE	44196	65807	1	1	43891	304	0
9348	1	VacNone	>65	M	1	WESTERN CAPE	44236	65807	1	1	43891	344	0
9350	1	VacNone	>65	F	1	WESTERN CAPE	44076	65807	1	1	43891	184	0
9353	1	VacNone	>65	F	1	WESTERN CAPE	44572	65807	1	1	43891	680	0
9375	1	VacNone	40-65	F	1	FREE STATE	44085	65807	1	1	43891	193	0
9398	1	VacPart	>65	F	1	NORTHERN CAPE	44383	65807	1	1	43891	491	0
9406	1	VacNone	>65	F	1	WESTERN CAPE	44235	65807	1	1	43891	343	0
9431	1	VacPart	>65	M	1	WESTERN CAPE	44374	65807	1	1	43891	482	0
9432	1	VacPart	>65	F	1	WESTERN CAPE	44379	65807	1	1	43891	487	0
9437	1	VacNone	>65	M	1	WESTERN CAPE	44398	65807	1	1	43891	506	0
9448	1	VacNone	>65	F	1	WESTERN CAPE	44091	65807	1	1	43891	199	0
9451	1	VacNone	>65	F	1	WESTERN CAPE	44219	65807	1	1	43891	327	0
9522	1	VacNone	40-65	M	1	EASTERN CAPE	44141	65807	1	1	43891	249	0
9526	1	VacNone	>65	F	1	EASTERN CAPE	44229	65807	1	1	43891	337	0
9540	1	VacPart	>65	F	1	NORTHERN CAPE	44430	65807	1	1	43891	538	0
9580	1	VacNone	18-25	F	1	WESTERN CAPE	44003	65807	1	1	43891	111	0
9584	1	VacComp	>65	M	1	WESTERN CAPE	44856	65807	1	1	43891	964	0
9599	1	VacNone	>65	M	1	EASTERN CAPE	44499	65807	1	1	43891	607	0
9630	1	VacPart	>65	M	1	WESTERN CAPE	44415	65807	1	1	43891	523	0
9655	1	VacNone	>65	F	1	WESTERN CAPE	44346	65807	1	1	43891	454	0
9661	1	VacNone	40-65	F	1	WESTERN CAPE	44224	65807	1	1	43891	332	0
9705	1	VacComp	>65	M	1	GAUTENG	44566	65807	1	1	43891	674	0
9738	1	VacNone	>65	F	1	EASTERN CAPE	44158	65807	1	1	43891	266	0
9738	1	VacNone	>65	F	1	EASTERN CAPE	44177	66096	1	1	44180	1	0
9751	1	VacComp	>65	F	1	EASTERN CAPE	44578	65807	1	1	43891	686	0
9760	1	VacNone	>65	M	1	EASTERN CAPE	44025	65807	1	1	43891	133	0
9823	1	VacNone	>65	F	1	EASTERN CAPE	44045	65807	1	1	43891	153	0
9868	1	VacNone	>65	M	1	EASTERN CAPE	44575	65807	1	1	43891	683	0
9868	1	VacNone	>65	M	1	EASTERN CAPE	44584	66498	1	1	44582	1	0
9883	1	VacNone	>65	M	1	EASTERN CAPE	44694	65807	1	1	43891	802	0
9884	1	VacNone	40-65	F	1	EASTERN CAPE	44076	65807	1	1	43891	184	0
9889	1	VacNone	>65	M	1	WESTERN CAPE	44176	65807	1	1	43891	284	0
9975	1	VacNone	>65	F	1	FREE STATE	44107	65807	1	1	43891	215	0
9975	1	VacPart	>65	F	1	FREE STATE	44397	66022	1	1	44106	290	0
10006	1	VacNone	>65	F	1	WESTERN CAPE	44393	65807	1	1	43891	501	0
10017	1	VacNone	>65	F	1	WESTERN CAPE	44381	65807	1	1	43891	489	0
10039	1	VacNone	40-65	M	1	WESTERN CAPE	44412	65807	1	1	43891	520	0
10039	1	VacNone	40-65	M	1	WESTERN CAPE	44435	66337	1	1	44421	13	0
10039	1	VacNone	40-65	M	1	WESTERN CAPE	44460	66360	1	1	44444	15	0
10053	1	VacNone	>65	F	1	WESTERN CAPE	44192	65807	1	1	43891	300	0
10061	1	VacNone	>65	F	1	WESTERN CAPE	44169	65807	1	1	43891	277	0
10062	1	VacNone	>65	F	1	WESTERN CAPE	44198	65807	1	1	43891	306	0
10062	1	VacPart	>65	F	1	WESTERN CAPE	44540	66117	1	1	44201	338	0
10063	1	VacPart	>65	M	1	WESTERN CAPE	44427	65807	1	1	43891	535	0
10085	1	VacNone	>65	F	1	WESTERN CAPE	43924	65807	1	1	43891	32	0
10089	1	VacNone	40-65	F	1	WESTERN CAPE	44406	65807	1	1	43891	514	0
10091	1	VacNone	40-65	M	1	WESTERN CAPE	44195	65807	1	1	43891	303	0
10096	1	VacPart	>65	M	1	WESTERN CAPE	44398	65807	1	1	43891	506	0
10146	1	VacComp	>65	M	1	WESTERN CAPE	44595	65807	1	1	43891	703	0
10154	1	VacNone	>65	F	1	WESTERN CAPE	44432	65807	1	1	43891	540	0
10157	1	VacNone	>65	F	1	WESTERN CAPE	44561	65807	1	1	43891	669	0
10160	1	VacNone	>65	F	1	WESTERN CAPE	44577	65807	1	1	43891	685	0
10163	1	VacComp	>65	F	1	WESTERN CAPE	44561	65807	1	1	43891	669	0
10165	1	VacNone	40-65	F	1	WESTERN CAPE	44710	65807	1	1	43891	818	0
10167	1	VacNone	>65	F	1	WESTERN CAPE	44461	65807	1	1	43891	569	0
10202	1	VacNone	>65	F	1	EASTERN CAPE	44461	65807	1	1	43891	569	0
10208	1	VacNone	>65	M	1	EASTERN CAPE	44016	65807	1	1	43891	124	0
10223	1	VacNone	>65	M	1	EASTERN CAPE	44197	65807	1	1	43891	305	0
10235	1	VacPart	>65	M	1	EASTERN CAPE	44388	65807	1	1	43891	496	0
10265	1	VacNone	>65	M	1	EASTERN CAPE	44576	65807	1	1	43891	684	0
10288	1	VacNone	>65	M	1	EASTERN CAPE	44097	65807	1	1	43891	205	0
10288	1	VacNone	>65	M	1	EASTERN CAPE	44147	66062	1	1	44146	1	0
10306	1	VacNone	40-65	F	1	EASTERN CAPE	44150	65807	1	1	43891	258	0
10339	1	VacNone	>65	M	1	EASTERN CAPE	44200	65807	1	1	43891	308	0
10339	1	VacNone	>65	M	1	EASTERN CAPE	44211	66116	1	1	44200	10	0
10340	1	VacNone	>65	F	1	EASTERN CAPE	44199	65807	1	1	43891	307	0
10351	1	VacNone	>65	M	0	EASTERN CAPE	44193	65807	1	1	43891	301	0
10378	1	VacPart	>65	F	1	EASTERN CAPE	44559	65807	1	1	43891	667	0
10394	1	VacNone	>65	M	1	EASTERN CAPE	44159	65807	1	1	43891	267	0
10404	1	VacNone	>65	M	1	GAUTENG	44039	65807	1	1	43891	147	0
10417	1	VacNone	>65	M	1	EASTERN CAPE	44548	65807	1	1	43891	656	0
10419	1	VacNone	>65	M	1	EASTERN CAPE	44027	65807	1	1	43891	135	0
10440	1	VacComp	>65	M	1	EASTERN CAPE	44584	65807	1	1	43891	692	0
10462	1	VacNone	>65	M	1	EASTERN CAPE	44441	65807	1	1	43891	549	0
10487	1	VacNone	40-65	M	1	EASTERN CAPE	44386	65807	1	1	43891	494	0
10511	1	VacNone	>65	F	1	EASTERN CAPE	44571	65807	1	1	43891	679	0
10523	1	VacNone	>65	M	1	EASTERN CAPE	44185	65807	1	1	43891	293	0
10524	1	VacNone	>65	F	1	EASTERN CAPE	44185	65807	1	1	43891	293	0
10530	1	VacNone	>65	F	1	EASTERN CAPE	44085	65807	1	1	43891	193	0
10541	1	VacNone	>65	M	1	EASTERN CAPE	44384	65807	1	1	43891	492	0
10566	1	VacNone	40-65	F	1	EASTERN CAPE	44359	65807	1	1	43891	467	0
10578	1	VacNone	>65	M	1	EASTERN CAPE	44458	65807	1	1	43891	566	0
10579	1	VacNone	>65	F	1	EASTERN CAPE	44457	65807	1	1	43891	565	0
10582	1	VacNone	>65	F	1	EASTERN CAPE	44224	65807	1	1	43891	332	0
10588	1	VacNone	>65	M	1	EASTERN CAPE	44795	65807	1	1	43891	903	0
10601	1	VacNone	>65	M	1	EASTERN CAPE	44175	65807	1	1	43891	283	0
10605	1	VacNone	>65	M	1	EASTERN CAPE	44187	65807	1	1	43891	295	0
10606	1	VacNone	>65	F	1	EASTERN CAPE	44187	65807	1	1	43891	295	0
10632	1	VacNone	40-65	F	1	EASTERN CAPE	44158	65807	1	1	43891	266	0
10633	1	VacPart	>65	M	1	EASTERN CAPE	44424	65807	1	1	43891	532	0
10647	1	VacNone	>65	F	1	EASTERN CAPE	44216	65807	1	1	43891	324	0
10695	1	VacNone	>65	M	1	EASTERN CAPE	44454	65807	1	1	43891	562	0
10711	1	VacNone	>65	M	1	EASTERN CAPE	44565	65807	1	1	43891	673	0
10732	1	VacComp	>65	M	1	EASTERN CAPE	44587	65807	1	1	43891	695	0
10745	1	VacNone	>65	F	1	EASTERN CAPE	44202	65807	1	1	43891	310	0
10760	1	VacPart	>65	M	1	EASTERN CAPE	44689	65807	1	1	43891	797	0
10791	1	VacComp	>65	F	1	EASTERN CAPE	44563	65807	1	1	43891	671	0
10792	1	VacPart	>65	F	1	WESTERN CAPE	44362	65807	1	1	43891	470	0
10808	1	VacNone	>65	F	1	EASTERN CAPE	44707	65807	1	1	43891	815	0
10808	1	VacNone	>65	F	1	EASTERN CAPE	44722	66636	1	1	44720	1	0
10810	1	VacNone	>65	F	1	EASTERN CAPE	43943	65807	1	1	43891	51	0
10813	1	VacNone	>65	F	1	EASTERN CAPE	44352	65807	1	1	43891	460	0
10823	1	VacNone	>65	F	1	EASTERN CAPE	44103	65807	1	1	43891	211	0
10831	1	VacNone	40-65	M	1	EASTERN CAPE	44209	65807	1	1	43891	317	0
10833	1	VacNone	>65	F	1	EASTERN CAPE	44435	65807	1	1	43891	543	0
10834	1	VacNone	>65	M	1	EASTERN CAPE	44361	65807	1	1	43891	469	0
10835	1	VacNone	>65	F	1	EASTERN CAPE	44372	65807	1	1	43891	480	0
10879	1	VacNone	>65	F	1	EASTERN CAPE	44159	65807	1	1	43891	267	0
10883	1	VacNone	40-65	F	1	EASTERN CAPE	44363	65807	1	1	43891	471	0
10907	1	VacNone	>65	F	1	EASTERN CAPE	44439	65807	1	1	43891	547	0
10915	1	VacNone	40-65	M	1	EASTERN CAPE	44135	65807	1	1	43891	243	0
10915	1	VacNone	40-65	M	1	EASTERN CAPE	44237	66151	1	1	44235	1	0
10976	1	VacNone	>65	F	1	EASTERN CAPE	44178	65807	1	1	43891	286	0
10990	1	VacNone	40-65	F	1	EASTERN CAPE	44778	65807	1	1	43891	886	0
10994	1	VacNone	>65	F	1	EASTERN CAPE	44165	65807	1	1	43891	273	0
11035	1	VacNone	>65	F	0	EASTERN CAPE	44563	65807	1	1	43891	671	0
11054	1	VacNone	>65	F	1	FREE STATE	44385	65807	1	1	43891	493	0
11054	1	VacNone	>65	F	1	FREE STATE	44400	66314	1	1	44398	1	0
11054	1	VacNone	>65	F	1	FREE STATE	44412	66326	1	1	44410	1	0
11066	1	VacNone	>65	M	1	WESTERN CAPE	44171	65807	1	1	43891	279	0
11067	1	VacComp	>65	F	0	WESTERN CAPE	44691	65807	1	1	43891	799	0
11080	1	VacNone	>65	M	1	WESTERN CAPE	44135	65807	1	1	43891	243	0
11093	1	VacNone	40-65	M	1	EASTERN CAPE	44412	65807	1	1	43891	520	0
11096	1	VacNone	>65	M	1	EASTERN CAPE	44043	65807	1	1	43891	151	0
11161	1	VacNone	>65	M	1	WESTERN CAPE	44365	65807	1	1	43891	473	0
11225	1	VacNone	40-65	F	0	MPUMALANGA	44402	65807	1	1	43891	510	0
11287	1	VacNone	40-65	M	0	GAUTENG	44216	65807	1	1	43891	324	0
11287	1	VacNone	40-65	M	0	GAUTENG	44224	66131	1	1	44215	8	0
11334	1	VacComp	40-65	F	0	GAUTENG	44591	65807	1	1	43891	699	0
11371	1	VacNone	40-65	M	1	GAUTENG	44261	65807	1	1	43891	369	0
11421	1	VacNone	40-65	M	1	GAUTENG	44044	65807	1	1	43891	152	0
11430	1	VacNone	18-25	M	0	GAUTENG	44561	65807	1	1	43891	669	0
11439	1	VacNone	>65	M	1	EASTERN CAPE	44416	65807	1	1	43891	524	0
11481	1	VacComp	>65	F	1	WESTERN CAPE	44438	65807	1	1	43891	546	0
11583	1	VacNone	>65	M	1	WESTERN CAPE	44152	65807	1	1	43891	260	0
11583	1	VacNone	>65	M	1	WESTERN CAPE	44166	66072	1	1	44156	9	0
11583	1	VacNone	>65	M	1	WESTERN CAPE	44211	66084	1	1	44168	42	0
11594	1	VacNone	40-65	F	1	WESTERN CAPE	44336	65807	1	1	43891	444	0
11615	1	VacNone	40-65	M	1	KWAZULU-NATAL	43936	65807	1	1	43891	44	0
11650	1	VacNone	40-65	M	0	GAUTENG	44368	65807	1	1	43891	476	0
11684	1	VacNone	>65	M	1	WESTERN CAPE	44208	65807	1	1	43891	316	0
11693	1	VacNone	40-65	F	1	WESTERN CAPE	43967	65807	1	1	43891	75	0
11697	1	VacNone	40-65	F	0	GAUTENG	44211	65807	1	1	43891	319	0
11705	1	VacNone	40-65	F	1	KWAZULU-NATAL	44189	65807	1	1	43891	297	0
11733	1	VacNone	40-65	M	0	GAUTENG	44203	65807	1	1	43891	311	0
11782	1	VacNone	40-65	M	0	WESTERN CAPE	44384	65807	1	1	43891	492	0
11796	1	VacNone	18-25	M	1	WESTERN CAPE	44183	65807	1	1	43891	291	0
11803	1	VacNone	40-65	M	1	WESTERN CAPE	44169	65807	1	1	43891	277	0
11863	1	VacComp	>65	F	1	KWAZULU-NATAL	44549	65807	1	1	43891	657	0
11960	1	VacComp	40-65	M	0	KWAZULU-NATAL	44848	65807	1	1	43891	956	0
12023	1	VacNone	>65	M	1	EASTERN CAPE	44366	65807	1	1	43891	474	0
12036	1	VacNone	40-65	F	0	WESTERN CAPE	44434	65807	1	1	43891	542	0
12162	1	VacNone	>65	F	1	EASTERN CAPE	44404	65807	1	1	43891	512	0
12165	1	VacNone	40-65	F	1	WESTERN CAPE	44560	65807	1	1	43891	668	0
12184	1	VacPart	>65	F	0	GAUTENG	44366	65807	1	1	43891	474	0
12210	1	VacNone	40-65	M	1	EASTERN CAPE	44103	65807	1	1	43891	211	0
12272	1	VacNone	25-40	F	1	WESTERN CAPE	44249	65807	1	1	43891	357	0
12303	1	VacNone	40-65	M	0	KWAZULU-NATAL	44033	65807	1	1	43891	141	0
12344	1	VacPart	40-65	M	1	WESTERN CAPE	44407	65807	1	1	43891	515	0
12385	1	VacNone	40-65	M	1	KWAZULU-NATAL	44213	65807	1	1	43891	321	0
12451	1	VacNone	>65	M	1	WESTERN CAPE	44196	65807	1	1	43891	304	0
12504	1	VacPart	40-65	F	1	EASTERN CAPE	44409	65807	1	1	43891	517	0
12504	1	VacPart	40-65	F	1	EASTERN CAPE	44414	66328	1	1	44412	1	0
12605	1	VacNone	40-65	M	1	WESTERN CAPE	43989	65807	1	1	43891	97	0
12605	1	VacNone	40-65	M	1	WESTERN CAPE	43999	65925	1	1	44009	1	0
12686	1	VacNone	18-25	F	0	GAUTENG	44550	65807	1	1	43891	658	0
12726	1	VacNone	40-65	M	1	WESTERN CAPE	44028	65807	1	1	43891	136	0
12766	1	VacNone	40-65	M	1	KWAZULU-NATAL	44214	65807	1	1	43891	322	0
12766	1	VacComp	40-65	M	1	KWAZULU-NATAL	44595	66293	1	1	44377	217	0
12766	1	VacComp	40-65	M	1	KWAZULU-NATAL	44782	66512	1	1	44596	185	0
12772	1	VacNone	25-40	F	0	KWAZULU-NATAL	44003	65807	1	1	43891	111	0
12808	1	VacPart	>65	F	1	WESTERN CAPE	44700	65807	1	1	43891	808	0
12842	1	VacNone	40-65	F	0	GAUTENG	44016	65807	1	1	43891	124	0
12880	1	VacComp	40-65	F	1	WESTERN CAPE	44694	65807	1	1	43891	802	0
12921	1	VacNone	40-65	F	1	WESTERN CAPE	43935	65807	1	1	43891	43	0
12921	1	VacNone	40-65	F	1	WESTERN CAPE	43961	65865	1	1	43949	11	0
12921	1	VacNone	40-65	F	1	WESTERN CAPE	44137	65881	1	1	43965	171	0
12921	1	VacNone	40-65	F	1	WESTERN CAPE	44197	66111	1	1	44195	1	0
12922	1	VacNone	40-65	F	0	NORTHERN CAPE	44420	65807	1	1	43891	528	0
12928	1	VacNone	40-65	F	1	WESTERN CAPE	44160	65807	1	1	43891	268	0
12949	1	VacNone	40-65	M	1	WESTERN CAPE	44135	65807	1	1	43891	243	0
12993	1	VacNone	40-65	F	1	LIMPOPO	44195	65807	1	1	43891	303	0
13009	1	VacNone	40-65	M	0	KWAZULU-NATAL	44198	65807	1	1	43891	306	0
13020	1	VacNone	40-65	M	0	NORTHERN CAPE	44075	65807	1	1	43891	183	0
13083	1	VacNone	>65	M	1	WESTERN CAPE	44425	65807	1	1	43891	533	0
13083	1	VacNone	>65	M	1	WESTERN CAPE	44475	66360	1	1	44444	30	0
13134	1	VacNone	25-40	F	1	KWAZULU-NATAL	44206	65807	1	1	43891	314	0
13135	1	VacNone	40-65	F	1	EASTERN CAPE	44380	65807	1	1	43891	488	0
13137	1	VacNone	25-40	F	0	GAUTENG	44006	65807	1	1	43891	114	0
13219	1	VacNone	40-65	M	1	EASTERN CAPE	44006	65807	1	1	43891	114	0
13266	1	VacNone	40-65	M	0	EASTERN CAPE	44435	65807	1	1	43891	543	0
13270	1	VacNone	40-65	M	0	EASTERN CAPE	44404	65807	1	1	43891	512	0
13331	1	VacNone	40-65	F	1	GAUTENG	44379	65807	1	1	43891	487	0
13346	1	VacNone	40-65	F	0	EASTERN CAPE	43992	65807	1	1	43891	100	0
13354	1	VacNone	40-65	M	0	EASTERN CAPE	44384	65807	1	1	43891	492	0
13399	1	VacNone	<18	F	0	GAUTENG	44535	66267	1	1	44351	183	0
13407	1	VacNone	40-65	M	1	EASTERN CAPE	44390	65807	1	1	43891	498	0
13460	1	VacNone	40-65	F	1	KWAZULU-NATAL	44188	65807	1	1	43891	296	0
13564	1	VacNone	<18	F	0	GAUTENG	44617	65807	1	1	43891	725	0
13589	1	VacPart	40-65	M	1	EASTERN CAPE	44416	65807	1	1	43891	524	0
13624	1	VacNone	40-65	F	1	MPUMALANGA	44224	65807	1	1	43891	332	0
13672	1	VacNone	40-65	M	0	EASTERN CAPE	44145	65807	1	1	43891	253	0
13720	1	VacNone	40-65	M	1	GAUTENG	44210	65807	1	1	43891	318	0
13809	1	VacPart	40-65	F	1	WESTERN CAPE	44434	65807	1	1	43891	542	0
13860	1	VacNone	40-65	F	0	LIMPOPO	44042	65807	1	1	43891	150	0
14003	1	VacNone	40-65	M	1	WESTERN CAPE	44185	65807	1	1	43891	293	0
14107	1	VacNone	40-65	M	1	GAUTENG	44012	65807	1	1	43891	120	0
14184	1	VacNone	40-65	F	1	GAUTENG	44033	65807	1	1	43891	141	0
14184	1	VacNone	40-65	F	1	GAUTENG	44069	65967	1	1	44051	17	0
14190	1	VacNone	40-65	M	1	KWAZULU-NATAL	44199	65807	1	1	43891	307	0
14190	1	VacNone	40-65	M	1	KWAZULU-NATAL	44209	66117	1	1	44201	7	0
14190	1	VacNone	40-65	M	1	KWAZULU-NATAL	44216	66124	1	1	44208	7	0
14253	1	VacNone	40-65	F	1	NORTHERN CAPE	44454	65807	1	1	43891	562	0
14257	1	VacNone	>65	M	0	NORTHERN CAPE	44400	65807	1	1	43891	508	0
14299	1	VacNone	40-65	M	1	KWAZULU-NATAL	44556	65807	1	1	43891	664	0
14302	1	VacNone	18-25	M	0	KWAZULU-NATAL	44564	65807	1	1	43891	672	0
14308	1	VacNone	40-65	F	1	KWAZULU-NATAL	44199	65807	1	1	43891	307	0
14349	1	VacNone	40-65	M	1	KWAZULU-NATAL	44030	65807	1	1	43891	138	0
14349	1	VacNone	40-65	M	1	KWAZULU-NATAL	44049	65948	1	1	44032	16	0
14360	1	VacNone	40-65	F	1	KWAZULU-NATAL	44050	65807	1	1	43891	158	0
14367	1	VacNone	25-40	F	0	GAUTENG	44001	65807	1	1	43891	109	0
14384	1	VacNone	40-65	M	0	NORTHERN CAPE	44306	65807	1	1	43891	414	0
14421	1	VacNone	40-65	M	1	GAUTENG	44035	65807	1	1	43891	143	0
14466	1	VacNone	18-25	F	1	KWAZULU-NATAL	44431	65807	1	1	43891	539	0
14467	1	VacNone	40-65	M	0	KWAZULU-NATAL	44196	65807	1	1	43891	304	0
14482	1	VacNone	>65	M	1	KWAZULU-NATAL	44043	65807	1	1	43891	151	0
14515	1	VacComp	40-65	M	1	WESTERN CAPE	44590	65807	1	1	43891	698	0
14524	1	VacComp	40-65	F	1	WESTERN CAPE	44569	65807	1	1	43891	677	0
14525	1	VacNone	40-65	M	1	GAUTENG	44317	65807	1	1	43891	425	0
14584	1	VacNone	>65	M	1	NORTHERN CAPE	44204	65807	1	1	43891	312	0
14586	1	VacNone	40-65	M	0	NORTHERN CAPE	44302	65807	1	1	43891	410	0
14619	1	VacNone	40-65	M	1	FREE STATE	44310	65807	1	1	43891	418	0
14738	1	VacNone	>65	F	1	WESTERN CAPE	44197	65807	1	1	43891	305	0
14753	1	VacPart	25-40	F	0	EASTERN CAPE	44462	65807	1	1	43891	570	0
14799	1	VacComp	>65	F	1	WESTERN CAPE	44430	65807	1	1	43891	538	0
14808	1	VacComp	>65	M	1	WESTERN CAPE	44675	65807	1	1	43891	783	0
14809	1	VacNone	40-65	M	0	EASTERN CAPE	44010	65807	1	1	43891	118	0
14811	1	VacNone	40-65	F	1	EASTERN CAPE	44006	65807	1	1	43891	114	0
14814	1	VacNone	40-65	F	1	WESTERN CAPE	43988	65807	1	1	43891	96	0
14858	1	VacNone	40-65	F	1	KWAZULU-NATAL	44173	65807	1	1	43891	281	0
14906	1	VacNone	40-65	M	1	KWAZULU-NATAL	44451	65807	1	1	43891	559	0
14907	1	VacNone	40-65	F	1	KWAZULU-NATAL	44446	65807	1	1	43891	554	0
14910	1	VacNone	>65	M	1	WESTERN CAPE	44196	65807	1	1	43891	304	0
14962	1	VacNone	40-65	M	1	WESTERN CAPE	44006	65807	1	1	43891	114	0
14989	1	VacNone	40-65	M	0	KWAZULU-NATAL	43984	65807	1	1	43891	92	0
15040	1	VacNone	40-65	F	0	WESTERN CAPE	44166	65807	1	1	43891	274	0
15041	1	VacNone	<18	F	0	WESTERN CAPE	44686	65807	1	1	43891	794	0
15061	1	VacNone	25-40	F	0	WESTERN CAPE	44188	65807	1	1	43891	296	0
15061	1	VacNone	25-40	F	0	WESTERN CAPE	44223	66106	1	1	44190	32	0
15070	1	VacNone	40-65	M	0	KWAZULU-NATAL	44197	65807	1	1	43891	305	0
15093	1	VacNone	40-65	F	1	MPUMALANGA	44392	65807	1	1	43891	500	0
15120	1	VacNone	40-65	M	0	KWAZULU-NATAL	44402	65807	1	1	43891	510	0
15177	1	VacNone	40-65	F	0	GAUTENG	44054	65807	1	1	43891	162	0
15211	1	VacNone	>65	F	1	WESTERN CAPE	43994	65807	1	1	43891	102	0
15222	1	VacComp	40-65	F	1	KWAZULU-NATAL	44700	65807	1	1	43891	808	0
15267	1	VacNone	40-65	F	0	GAUTENG	43968	65807	1	1	43891	76	0
15283	1	VacComp	>65	M	1	WESTERN CAPE	44540	65807	1	1	43891	648	0
15343	1	VacNone	40-65	F	1	KWAZULU-NATAL	44035	65807	1	1	43891	143	0
15393	1	VacNone	25-40	M	0	KWAZULU-NATAL	44184	65807	1	1	43891	292	0
15410	1	VacNone	>65	F	1	KWAZULU-NATAL	44018	65807	1	1	43891	126	0
15423	1	VacNone	25-40	F	0	KWAZULU-NATAL	44010	65807	1	1	43891	118	0
15430	1	VacNone	40-65	F	0	GAUTENG	44023	65807	1	1	43891	131	0
15432	1	VacNone	40-65	M	1	GAUTENG	44025	65807	1	1	43891	133	0
15476	1	VacNone	<18	M	0	GAUTENG	44548	65807	1	1	43891	656	0
15492	1	VacNone	40-65	M	1	WESTERN CAPE	44168	65807	1	1	43891	276	0
15500	1	VacNone	>65	M	0	EASTERN CAPE	43994	65807	1	1	43891	102	0
15547	1	VacNone	40-65	F	1	EASTERN CAPE	44018	65807	1	1	43891	126	0
15587	1	VacNone	>65	M	1	EASTERN CAPE	44166	65807	1	1	43891	274	0
15604	1	VacNone	40-65	M	1	KWAZULU-NATAL	44057	65807	1	1	43891	165	0
15661	1	VacNone	40-65	M	1	GAUTENG	44013	65807	1	1	43891	121	0
15677	1	VacNone	40-65	M	0	GAUTENG	44189	65807	1	1	43891	297	0
15767	1	VacNone	40-65	M	0	WESTERN CAPE	44369	65807	1	1	43891	477	0
15833	1	VacNone	<18	F	0	WESTERN CAPE	44127	65807	1	1	43891	235	0
15841	1	VacNone	40-65	M	1	GAUTENG	44217	65807	1	1	43891	325	0
15882	1	VacNone	40-65	F	1	KWAZULU-NATAL	44482	65807	1	1	43891	590	0
15974	1	VacNone	<18	F	0	WESTERN CAPE	44427	65807	1	1	43891	535	0
16109	1	VacNone	40-65	M	1	WESTERN CAPE	44402	65807	1	1	43891	510	0
16253	1	VacNone	40-65	M	1	GAUTENG	44027	65807	1	1	43891	135	0
16279	1	VacNone	25-40	F	1	GAUTENG	44032	65807	1	1	43891	140	0
16296	1	VacNone	40-65	F	1	KWAZULU-NATAL	44065	65807	1	1	43891	173	0
16316	1	VacNone	40-65	F	0	GAUTENG	44194	65807	1	1	43891	302	0
16319	1	VacNone	25-40	F	0	KWAZULU-NATAL	44412	65807	1	1	43891	520	0
16347	1	VacComp	40-65	F	1	KWAZULU-NATAL	44670	65807	1	1	43891	778	0
16390	1	VacComp	40-65	F	1	KWAZULU-NATAL	44548	65807	1	1	43891	656	0
16421	1	VacNone	40-65	M	1	KWAZULU-NATAL	44104	65807	1	1	43891	212	0
16522	1	VacNone	40-65	M	1	GAUTENG	44414	65807	1	1	43891	522	0
16534	1	VacNone	<18	M	0	KWAZULU-NATAL	44383	65807	1	1	43891	491	0
16551	1	VacPart	40-65	F	1	KWAZULU-NATAL	44405	65807	1	1	43891	513	0
16608	1	VacNone	>65	F	0	GAUTENG	44479	65807	1	1	43891	587	0
16646	1	VacNone	25-40	F	0	EASTERN CAPE	44536	65807	1	1	43891	644	0
16852	1	VacNone	40-65	M	1	KWAZULU-NATAL	44024	65807	1	1	43891	132	0
16852	1	VacNone	40-65	M	1	KWAZULU-NATAL	44036	65943	1	1	44027	8	0
16899	1	VacNone	40-65	M	0	GAUTENG	44202	65807	1	1	43891	310	0
16916	1	VacNone	40-65	M	1	GAUTENG	43994	65807	1	1	43891	102	0
16936	1	VacNone	18-25	M	0	GAUTENG	43998	65807	1	1	43891	106	0
16939	1	VacNone	25-40	F	0	GAUTENG	44707	65807	1	1	43891	815	0
16951	1	VacPart	40-65	M	0	KWAZULU-NATAL	44566	65807	1	1	43891	674	0
16952	1	VacNone	40-65	F	0	KWAZULU-NATAL	44413	65807	1	1	43891	521	0
16975	1	VacNone	40-65	M	1	GAUTENG	44019	65807	1	1	43891	127	0
16999	1	VacNone	25-40	F	1	GAUTENG	44552	65807	1	1	43891	660	0
17025	1	VacNone	40-65	F	1	WESTERN CAPE	44016	65807	1	1	43891	124	0
17090	1	VacNone	40-65	F	0	GAUTENG	44367	65807	1	1	43891	475	0
17121	1	VacPart	40-65	M	1	GAUTENG	44398	65807	1	1	43891	506	0
17175	1	VacNone	>65	F	1	KWAZULU-NATAL	44315	65807	1	1	43891	423	0
17175	1	VacNone	>65	F	1	KWAZULU-NATAL	44458	66245	1	1	44329	128	0
17178	1	VacNone	<18	M	0	KWAZULU-NATAL	44550	65807	1	1	43891	658	0
17195	1	VacNone	40-65	M	1	GAUTENG	44376	65807	1	1	43891	484	0
17195	1	VacNone	40-65	M	1	GAUTENG	44383	66297	1	1	44381	1	0
17207	1	VacNone	40-65	M	1	GAUTENG	44014	65807	1	1	43891	122	0
17238	1	VacNone	40-65	F	0	GAUTENG	44447	65807	1	1	43891	555	0
17248	1	VacNone	<18	M	1	GAUTENG	44686	65807	1	1	43891	794	0
17249	1	VacNone	<18	M	0	GAUTENG	44686	65807	1	1	43891	794	0
17281	1	VacNone	>65	F	1	KWAZULU-NATAL	44436	65807	1	1	43891	544	0
17307	1	VacNone	40-65	F	1	GAUTENG	44038	65807	1	1	43891	146	0
17336	1	VacNone	40-65	F	1	GAUTENG	44014	65807	1	1	43891	122	0
17344	1	VacNone	40-65	M	1	GAUTENG	44106	65807	1	1	43891	214	0
17358	1	VacNone	40-65	M	1	GAUTENG	44349	65807	1	1	43891	457	0
17409	1	VacPart	>65	M	1	WESTERN CAPE	44372	65807	1	1	43891	480	0
17457	1	VacNone	25-40	F	0	WESTERN CAPE	44186	65807	1	1	43891	294	0
17461	1	VacNone	>65	M	1	WESTERN CAPE	44186	65807	1	1	43891	294	0
17473	1	VacNone	40-65	M	1	WESTERN CAPE	44002	65807	1	1	43891	110	0
17496	1	VacPart	>65	F	1	KWAZULU-NATAL	44632	65807	1	1	43891	740	0
17511	1	VacNone	40-65	F	1	KWAZULU-NATAL	44427	65807	1	1	43891	535	0
17547	1	VacNone	>65	F	1	GAUTENG	44202	65807	1	1	43891	310	0
17553	1	VacNone	40-65	M	1	KWAZULU-NATAL	44207	65807	1	1	43891	315	0
17624	1	VacNone	40-65	M	1	WESTERN CAPE	44407	65807	1	1	43891	515	0
17630	1	VacNone	40-65	F	1	WESTERN CAPE	44198	65807	1	1	43891	306	0
17657	1	VacNone	40-65	M	1	KWAZULU-NATAL	43920	65807	1	1	43891	28	0
17675	1	VacNone	40-65	M	0	GAUTENG	44197	65807	1	1	43891	305	0
17722	1	VacNone	40-65	M	1	KWAZULU-NATAL	44184	65807	1	1	43891	292	0
17741	1	VacNone	40-65	M	1	WESTERN CAPE	44437	65807	1	1	43891	545	0
18011	1	VacPart	18-25	F	0	KWAZULU-NATAL	44545	65807	1	1	43891	653	0
18012	1	VacPart	18-25	F	1	KWAZULU-NATAL	44562	65807	1	1	43891	670	0
18097	1	VacNone	18-25	F	1	KWAZULU-NATAL	44057	65807	1	1	43891	165	0
18162	1	VacNone	40-65	M	1	KWAZULU-NATAL	44196	65807	1	1	43891	304	0
18165	1	VacNone	>65	F	1	KWAZULU-NATAL	44199	65807	1	1	43891	307	0
18166	1	VacNone	40-65	M	1	KWAZULU-NATAL	44211	65807	1	1	43891	319	0
18166	1	VacNone	40-65	M	1	KWAZULU-NATAL	44218	66129	1	1	44213	4	0
18233	1	VacPart	40-65	M	1	KWAZULU-NATAL	44427	65807	1	1	43891	535	0
18317	1	VacNone	40-65	M	1	KWAZULU-NATAL	44030	65807	1	1	43891	138	0
18352	1	VacComp	40-65	M	0	GAUTENG	44546	65807	1	1	43891	654	0
18375	1	VacNone	40-65	M	0	KWAZULU-NATAL	44197	65807	1	1	43891	305	0
18520	1	VacNone	40-65	M	1	EASTERN CAPE	44380	65807	1	1	43891	488	0
18580	1	VacNone	40-65	M	1	KWAZULU-NATAL	44140	65807	1	1	43891	248	0
18624	1	VacNone	25-40	F	1	KWAZULU-NATAL	44180	65807	1	1	43891	288	0
18635	1	VacNone	40-65	F	1	WESTERN CAPE	44174	65807	1	1	43891	282	0
18661	1	VacNone	40-65	F	1	NORTH WEST	44371	65807	1	1	43891	479	0
18781	1	VacComp	>65	M	0	WESTERN CAPE	44731	65807	1	1	43891	839	0
18791	1	VacNone	40-65	M	0	WESTERN CAPE	44426	65807	1	1	43891	534	0
18791	1	VacNone	40-65	M	0	WESTERN CAPE	44464	66353	1	1	44437	26	0
18798	1	VacComp	>65	M	1	EASTERN CAPE	44568	65807	1	1	43891	676	0
18824	1	VacNone	40-65	F	0	GAUTENG	44187	65807	1	1	43891	295	0
18834	1	VacNone	40-65	F	0	NORTHERN CAPE	44058	65807	1	1	43891	166	0
18835	1	VacComp	40-65	M	1	NORTHERN CAPE	44555	65807	1	1	43891	663	0
18900	1	VacPart	40-65	F	1	GAUTENG	44568	65807	1	1	43891	676	0
19150	1	VacNone	40-65	M	1	NORTH WEST	44269	65807	1	1	43891	377	0
19161	1	VacComp	40-65	M	1	NORTHERN CAPE	44515	65807	1	1	43891	623	0
19176	1	VacNone	40-65	F	0	KWAZULU-NATAL	44222	65807	1	1	43891	330	0
19210	1	VacNone	18-25	F	0	GAUTENG	44537	65807	1	1	43891	645	0
19233	1	VacNone	<18	M	0	GAUTENG	44592	65807	1	1	43891	700	0
19414	1	VacNone	40-65	M	0	GAUTENG	44024	65807	1	1	43891	132	0
19420	1	VacNone	40-65	M	1	WESTERN CAPE	44200	65807	1	1	43891	308	0
19427	1	VacNone	>65	F	1	GAUTENG	44202	65807	1	1	43891	310	0
19427	1	VacNone	>65	F	1	GAUTENG	44375	66120	1	1	44204	170	0
19521	1	VacNone	<18	M	1	GAUTENG	44848	66662	1	1	44746	101	0
19565	1	VacNone	25-40	M	1	WESTERN CAPE	44197	65807	1	1	43891	305	0
19586	1	VacNone	40-65	F	1	KWAZULU-NATAL	44201	65807	1	1	43891	309	0
19595	1	VacPart	<18	F	0	GAUTENG	44688	65807	1	1	43891	796	0
19600	1	VacNone	40-65	M	1	GAUTENG	44212	65807	1	1	43891	320	0
19660	1	VacNone	40-65	F	1	GAUTENG	44380	65807	1	1	43891	488	0
19696	1	VacNone	40-65	M	1	WESTERN CAPE	44021	65807	1	1	43891	129	0
19721	1	VacNone	>65	M	1	KWAZULU-NATAL	44015	65807	1	1	43891	123	0
19805	1	VacNone	40-65	M	1	GAUTENG	44410	65807	1	1	43891	518	0
19859	1	VacNone	18-25	F	0	GAUTENG	44061	65807	1	1	43891	169	0
19869	1	VacNone	<18	M	0	KWAZULU-NATAL	44394	65807	1	1	43891	502	0
19870	1	VacNone	<18	M	0	KWAZULU-NATAL	44394	65807	1	1	43891	502	0
19881	1	VacNone	40-65	F	1	NORTH WEST	43939	65807	1	1	43891	47	0
19911	1	VacNone	<18	F	1	WESTERN CAPE	44441	65807	1	1	43891	549	0
19925	1	VacNone	>65	F	1	KWAZULU-NATAL	44205	65807	1	1	43891	313	0
19973	1	VacNone	>65	F	1	GAUTENG	43989	65807	1	1	43891	97	0
20012	1	VacNone	40-65	M	1	EASTERN CAPE	44176	65807	1	1	43891	284	0
20012	1	VacNone	40-65	M	1	EASTERN CAPE	44185	66099	1	1	44183	1	0
20020	1	VacPart	40-65	M	0	EASTERN CAPE	44546	65807	1	1	43891	654	0
20038	1	VacNone	25-40	F	1	NORTH WEST	44376	65807	1	1	43891	484	0
20070	1	VacNone	40-65	M	0	GAUTENG	44014	65807	1	1	43891	122	0
20075	1	VacPart	>65	M	1	GAUTENG	44543	65807	1	1	43891	651	0
20266	1	VacComp	40-65	M	1	GAUTENG	44565	65807	1	1	43891	673	0
20271	1	VacNone	40-65	M	1	GAUTENG	44463	65807	1	1	43891	571	0
20406	1	VacNone	>65	M	1	EASTERN CAPE	43976	65807	1	1	43891	84	0
20409	1	VacComp	40-65	F	1	EASTERN CAPE	44911	65807	1	1	43891	1019	0
20452	1	VacNone	40-65	M	1	GAUTENG	44191	65807	1	1	43891	299	0
20452	1	VacNone	40-65	M	1	GAUTENG	44237	66151	1	1	44235	1	0
20453	1	VacNone	40-65	F	0	GAUTENG	44198	65807	1	1	43891	306	0
20507	1	VacNone	40-65	M	1	KWAZULU-NATAL	44411	65807	1	1	43891	519	0
20588	1	VacNone	40-65	F	0	KWAZULU-NATAL	44191	65807	1	1	43891	299	0
20589	1	VacNone	40-65	M	0	KWAZULU-NATAL	44192	65807	1	1	43891	300	0
20668	1	VacNone	40-65	M	1	NORTH WEST	44373	65807	1	1	43891	481	0
20785	1	VacNone	40-65	F	1	GAUTENG	44247	65807	1	1	43891	355	0
20786	1	VacNone	40-65	M	0	GAUTENG	44248	65807	1	1	43891	356	0
20803	1	VacNone	40-65	M	1	EASTERN CAPE	44390	65807	1	1	43891	498	0
20842	1	VacNone	40-65	M	1	WESTERN CAPE	44131	65807	1	1	43891	239	0
20852	1	VacNone	40-65	F	1	EASTERN CAPE	44105	65807	1	1	43891	213	0
20879	1	VacNone	40-65	M	1	NORTHERN CAPE	44193	65807	1	1	43891	301	0
20939	1	VacNone	40-65	F	1	GAUTENG	44179	65807	1	1	43891	287	0
20953	1	VacNone	40-65	F	0	WESTERN CAPE	43998	65807	1	1	43891	106	0
20967	1	VacNone	>65	M	1	EASTERN CAPE	44175	65807	1	1	43891	283	0
20968	1	VacNone	40-65	F	1	EASTERN CAPE	44174	65807	1	1	43891	282	0
20996	1	VacComp	40-65	M	1	KWAZULU-NATAL	44634	65807	1	1	43891	742	0
21093	1	VacNone	40-65	F	1	MPUMALANGA	44382	65807	1	1	43891	490	0
21111	1	VacNone	>65	M	1	WESTERN CAPE	44030	65807	1	1	43891	138	0
21115	1	VacComp	>65	M	1	WESTERN CAPE	44561	65807	1	1	43891	669	0
21115	1	VacComp	>65	M	1	WESTERN CAPE	44672	66511	1	1	44595	76	0
21152	1	VacNone	18-25	F	1	WESTERN CAPE	44557	65807	1	1	43891	665	0
21152	1	VacNone	18-25	F	1	WESTERN CAPE	44629	66472	1	1	44556	72	0
21207	1	VacNone	40-65	F	1	GAUTENG	43980	65807	1	1	43891	88	0
21270	1	VacNone	>65	M	1	EASTERN CAPE	44177	65807	1	1	43891	285	0
21270	1	VacNone	>65	M	1	EASTERN CAPE	44182	66095	1	1	44179	2	0
21281	1	VacNone	40-65	M	0	WESTERN CAPE	44201	65807	1	1	43891	309	0
21416	1	VacNone	40-65	F	1	NORTH WEST	44199	65807	1	1	43891	307	0
21416	1	VacNone	40-65	F	1	NORTH WEST	44216	66126	1	1	44210	5	0
21438	1	VacPart	25-40	F	0	GAUTENG	44474	65807	1	1	43891	582	0
21540	1	VacNone	40-65	M	0	GAUTENG	44257	65807	1	1	43891	365	0
21609	1	VacPart	40-65	F	1	GAUTENG	44621	65807	1	1	43891	729	0
21615	1	VacNone	>65	M	1	GAUTENG	44206	65807	1	1	43891	314	0
21669	1	VacNone	40-65	M	1	WESTERN CAPE	43964	65807	1	1	43891	72	0
21673	1	VacNone	<18	F	1	WESTERN CAPE	44200	65807	1	1	43891	308	0
21701	1	VacNone	40-65	M	0	EASTERN CAPE	44029	65807	1	1	43891	137	0
21711	1	VacNone	25-40	F	0	WESTERN CAPE	44228	65807	1	1	43891	336	0
21775	1	VacNone	40-65	F	1	GAUTENG	44318	65807	1	1	43891	426	0
21859	1	VacNone	18-25	M	0	KWAZULU-NATAL	44461	65807	1	1	43891	569	0
21864	1	VacNone	40-65	M	1	GAUTENG	44274	65807	1	1	43891	382	0
21947	1	VacNone	18-25	M	0	WESTERN CAPE	44265	65807	1	1	43891	373	0
21981	1	VacNone	40-65	M	1	WESTERN CAPE	44086	65807	1	1	43891	194	0
21997	1	VacNone	40-65	F	0	GAUTENG	44211	65807	1	1	43891	319	0
22063	1	VacNone	40-65	M	0	KWAZULU-NATAL	43995	65807	1	1	43891	103	0
22063	1	VacNone	40-65	M	0	KWAZULU-NATAL	44184	65917	1	1	44001	182	0
22088	1	VacNone	40-65	F	0	MPUMALANGA	44390	65807	1	1	43891	498	0
22100	1	VacNone	40-65	M	1	GAUTENG	44034	65807	1	1	43891	142	0
22135	1	VacNone	40-65	M	0	GAUTENG	44395	65807	1	1	43891	503	0
22148	1	VacNone	40-65	F	1	GAUTENG	44318	65807	1	1	43891	426	0
22183	1	VacPart	40-65	M	1	EASTERN CAPE	44386	65807	1	1	43891	494	0
22337	1	VacNone	<18	M	0	GAUTENG	44679	66133	1	1	44217	461	0
22366	1	VacNone	<18	M	1	GAUTENG	44538	65807	1	1	43891	646	0
22374	1	VacNone	40-65	M	1	GAUTENG	44281	65807	1	1	43891	389	0
22375	1	VacNone	40-65	F	1	GAUTENG	44281	65807	1	1	43891	389	0
22375	1	VacNone	40-65	F	1	GAUTENG	44325	66245	1	1	44329	1	0
22384	1	VacNone	<18	F	0	GAUTENG	44000	65807	1	1	43891	108	0
22442	1	VacNone	40-65	F	1	KWAZULU-NATAL	44439	65807	1	1	43891	547	0
22540	1	VacNone	40-65	M	1	KWAZULU-NATAL	44172	65807	1	1	43891	280	0
22549	1	VacNone	40-65	F	1	GAUTENG	44389	65807	1	1	43891	497	0
22623	1	VacNone	40-65	M	1	KWAZULU-NATAL	44181	65807	1	1	43891	289	0
22627	1	VacNone	40-65	F	1	GAUTENG	44027	65807	1	1	43891	135	0
22632	1	VacNone	<18	F	0	GAUTENG	44539	65879	1	1	43963	575	0
22698	1	VacNone	40-65	M	1	FREE STATE	44243	65807	1	1	43891	351	0
22752	1	VacNone	40-65	M	1	KWAZULU-NATAL	44037	65807	1	1	43891	145	0
22768	1	VacNone	25-40	M	1	KWAZULU-NATAL	44423	65807	1	1	43891	531	0
22804	1	VacNone	<18	M	0	WESTERN CAPE	43980	65807	1	1	43891	88	0
22941	1	VacPart	40-65	F	1	WESTERN CAPE	44425	65807	1	1	43891	533	0
22954	1	VacNone	40-65	M	1	KWAZULU-NATAL	44003	65807	1	1	43891	111	0
22987	1	VacNone	40-65	M	1	MPUMALANGA	44531	65807	1	1	43891	639	0
23016	1	VacNone	40-65	M	1	GAUTENG	44040	65807	1	1	43891	148	0
23021	1	VacNone	40-65	M	1	GAUTENG	44389	65807	1	1	43891	497	0
23022	1	VacNone	40-65	M	1	GAUTENG	44243	65807	1	1	43891	351	0
23247	1	VacNone	>65	M	0	EASTERN CAPE	44215	65807	1	1	43891	323	0
23279	1	VacNone	>65	M	1	GAUTENG	44189	65807	1	1	43891	297	0
23279	1	VacNone	>65	M	1	GAUTENG	44228	66118	1	1	44202	25	0
23397	1	VacNone	>65	M	1	KWAZULU-NATAL	44255	65807	1	1	43891	363	0
23408	1	VacComp	>65	F	1	GAUTENG	44698	65807	1	1	43891	806	0
23408	1	VacComp	>65	F	1	GAUTENG	44744	66617	1	1	44701	42	0
23447	1	VacNone	40-65	F	1	KWAZULU-NATAL	44184	65807	1	1	43891	292	0
23447	1	VacPart	40-65	F	1	KWAZULU-NATAL	44777	66146	1	1	44230	546	0
23449	1	VacNone	25-40	F	1	KWAZULU-NATAL	44187	65807	1	1	43891	295	0
23475	1	VacNone	40-65	F	0	GAUTENG	44136	65807	1	1	43891	244	0
23507	1	VacNone	<18	M	0	GAUTENG	44241	65807	1	1	43891	349	0
23530	1	VacNone	40-65	F	1	KWAZULU-NATAL	44225	65807	1	1	43891	333	0
23530	1	VacNone	40-65	F	1	KWAZULU-NATAL	44278	66145	1	1	44229	48	0
23657	1	VacNone	18-25	M	0	GAUTENG	44365	65807	1	1	43891	473	0
23725	1	VacNone	40-65	M	1	KWAZULU-NATAL	43917	65807	1	1	43891	25	0
23826	1	VacNone	<18	F	1	EASTERN CAPE	44590	65807	1	1	43891	698	0
23908	1	VacComp	40-65	M	1	KWAZULU-NATAL	44577	65807	1	1	43891	685	0
23925	1	VacNone	40-65	F	0	WESTERN CAPE	44367	65807	1	1	43891	475	0
23943	1	VacNone	40-65	M	1	GAUTENG	44024	65807	1	1	43891	132	0
23950	1	VacNone	40-65	M	1	KWAZULU-NATAL	44056	65807	1	1	43891	164	0
24067	1	VacNone	25-40	M	1	KWAZULU-NATAL	44229	65807	1	1	43891	337	0
24093	1	VacNone	40-65	F	1	GAUTENG	44374	65807	1	1	43891	482	0
24097	1	VacNone	40-65	M	1	GAUTENG	44381	65807	1	1	43891	489	0
24097	1	VacNone	40-65	M	1	GAUTENG	44386	66300	1	1	44384	1	0
24123	1	VacNone	>65	M	1	KWAZULU-NATAL	44445	65807	1	1	43891	553	0
24123	1	VacNone	>65	M	1	KWAZULU-NATAL	44459	66367	1	1	44451	7	0
24132	1	VacNone	40-65	M	1	GAUTENG	44209	65807	1	1	43891	317	0
24132	1	VacNone	40-65	M	1	GAUTENG	44881	66130	1	1	44214	666	0
24172	1	VacNone	>65	F	1	KWAZULU-NATAL	44185	65807	1	1	43891	293	0
24262	1	VacNone	40-65	F	1	GAUTENG	44203	65807	1	1	43891	311	0
24276	1	VacNone	40-65	M	1	KWAZULU-NATAL	44214	65807	1	1	43891	322	0
24322	1	VacNone	40-65	M	1	KWAZULU-NATAL	44213	65807	1	1	43891	321	0
24364	1	VacNone	40-65	M	1	WESTERN CAPE	44216	65807	1	1	43891	324	0
24411	1	VacNone	40-65	M	1	KWAZULU-NATAL	44201	65807	1	1	43891	309	0
24418	1	VacComp	40-65	F	1	KWAZULU-NATAL	44678	65807	1	1	43891	786	0
24469	1	VacNone	25-40	F	0	GAUTENG	44537	65807	1	1	43891	645	0
24469	1	VacNone	25-40	F	0	GAUTENG	44862	66459	1	1	44543	318	0
24470	1	VacNone	<18	M	0	GAUTENG	44539	65807	1	1	43891	647	0
24483	1	VacNone	40-65	F	1	FREE STATE	44298	65807	1	1	43891	406	0
24484	1	VacNone	<18	F	0	FREE STATE	44294	65807	1	1	43891	402	0
24577	1	VacNone	>65	F	1	WESTERN CAPE	44010	65807	1	1	43891	118	0
24577	1	VacNone	>65	F	1	WESTERN CAPE	44396	65930	1	1	44014	381	0
24577	1	VacNone	>65	F	1	WESTERN CAPE	44401	66311	1	1	44395	5	0
24625	1	VacNone	40-65	M	1	KWAZULU-NATAL	44212	65807	1	1	43891	320	0
24646	1	VacNone	40-65	M	0	LIMPOPO	44187	65807	1	1	43891	295	0
24647	1	VacNone	40-65	F	0	LIMPOPO	44211	65807	1	1	43891	319	0
24681	1	VacNone	40-65	F	1	KWAZULU-NATAL	44201	65807	1	1	43891	309	0
24694	1	VacComp	>65	M	1	KWAZULU-NATAL	44489	65807	1	1	43891	597	0
24694	1	VacComp	>65	M	1	KWAZULU-NATAL	44499	66413	1	1	44497	1	0
24694	1	VacComp	>65	M	1	KWAZULU-NATAL	44512	66421	1	1	44505	6	0
24719	1	VacNone	40-65	F	1	KWAZULU-NATAL	44537	65807	1	1	43891	645	0
24720	1	VacNone	>65	M	1	KWAZULU-NATAL	44420	65807	1	1	43891	528	0
24769	1	VacNone	>65	F	1	WESTERN CAPE	44034	65807	1	1	43891	142	0
24866	1	VacNone	40-65	M	0	KWAZULU-NATAL	44202	65807	1	1	43891	310	0
24893	1	VacNone	25-40	F	0	KWAZULU-NATAL	44224	65807	1	1	43891	332	0
24896	1	VacNone	40-65	F	1	KWAZULU-NATAL	44214	65807	1	1	43891	322	0
24906	1	VacNone	18-25	M	0	KWAZULU-NATAL	44677	65807	1	1	43891	785	0
24918	1	VacNone	40-65	M	0	KWAZULU-NATAL	44029	65807	1	1	43891	137	0
24919	1	VacNone	40-65	F	1	KWAZULU-NATAL	44029	65807	1	1	43891	137	0
24922	1	VacNone	40-65	M	1	KWAZULU-NATAL	44036	65807	1	1	43891	144	0
24922	1	VacNone	40-65	M	1	KWAZULU-NATAL	44061	65966	1	1	44050	10	0
24922	1	VacNone	40-65	M	1	KWAZULU-NATAL	44266	66005	1	1	44089	176	0
24948	1	VacPart	40-65	M	1	GAUTENG	44404	65807	1	1	43891	512	0
24983	1	VacNone	40-65	M	1	KWAZULU-NATAL	44428	65807	1	1	43891	536	0
25029	1	VacNone	40-65	M	0	GAUTENG	44420	65807	1	1	43891	528	0
25130	1	VacNone	<18	M	0	GAUTENG	44589	65807	1	1	43891	697	0
25166	1	VacNone	>65	M	1	MPUMALANGA	44345	65807	1	1	43891	453	0
25167	1	VacNone	40-65	F	0	MPUMALANGA	44333	65807	1	1	43891	441	0
25224	1	VacNone	40-65	M	0	NORTH WEST	44032	65807	1	1	43891	140	0
25243	1	VacNone	40-65	F	1	EASTERN CAPE	44068	65807	1	1	43891	176	0
25368	1	VacNone	40-65	M	1	KWAZULU-NATAL	44196	65807	1	1	43891	304	0
25371	1	VacNone	40-65	M	1	KWAZULU-NATAL	44394	65807	1	1	43891	502	0
25375	1	VacPart	40-65	F	1	KWAZULU-NATAL	44435	65807	1	1	43891	543	0
25376	1	VacNone	18-25	F	0	KWAZULU-NATAL	44435	65807	1	1	43891	543	0
25377	1	VacNone	18-25	F	0	KWAZULU-NATAL	44437	65807	1	1	43891	545	0
25391	1	VacNone	40-65	F	1	GAUTENG	44011	65807	1	1	43891	119	0
25428	1	VacNone	>65	M	1	KWAZULU-NATAL	44078	65807	1	1	43891	186	0
25428	1	VacNone	>65	M	1	KWAZULU-NATAL	44161	65998	1	1	44082	78	0
25428	1	VacNone	>65	M	1	KWAZULU-NATAL	44438	66078	1	1	44162	275	0
25428	1	VacNone	>65	M	1	KWAZULU-NATAL	44447	66358	1	1	44442	4	0
25448	1	VacNone	40-65	F	0	KWAZULU-NATAL	44032	65807	1	1	43891	140	0
25455	1	VacNone	40-65	M	0	GAUTENG	44215	65807	1	1	43891	323	0
25530	1	VacNone	>65	M	1	KWAZULU-NATAL	44606	65807	1	1	43891	714	0
25531	1	VacPart	>65	F	1	KWAZULU-NATAL	44606	65807	1	1	43891	714	0
25558	1	VacNone	40-65	M	1	WESTERN CAPE	44157	65807	1	1	43891	265	0
25575	1	VacNone	25-40	F	1	KWAZULU-NATAL	44039	65807	1	1	43891	147	0
25598	1	VacNone	40-65	M	1	WESTERN CAPE	44360	65807	1	1	43891	468	0
25676	1	VacNone	40-65	M	1	GAUTENG	44209	65807	1	1	43891	317	0
25683	1	VacNone	40-65	F	0	WESTERN CAPE	44170	65807	1	1	43891	278	0
25683	1	VacNone	40-65	F	0	WESTERN CAPE	44225	66124	1	1	44208	16	0
25683	1	VacNone	40-65	F	0	WESTERN CAPE	44517	66145	1	1	44229	287	0
25704	1	VacNone	40-65	M	0	WESTERN CAPE	43987	65807	1	1	43891	95	0
25743	1	VacNone	<18	F	0	GAUTENG	44633	65807	1	1	43891	741	0
25783	1	VacNone	<18	F	1	WESTERN CAPE	44590	65807	1	1	43891	698	0
25808	1	VacNone	40-65	M	0	KWAZULU-NATAL	44020	65807	1	1	43891	128	0
25810	1	VacNone	40-65	F	1	KWAZULU-NATAL	44046	65807	1	1	43891	154	0
25831	1	VacNone	<18	M	0	KWAZULU-NATAL	44026	65807	1	1	43891	134	0
25856	1	VacNone	40-65	M	1	WESTERN CAPE	44046	65807	1	1	43891	154	0
25879	1	VacNone	<18	M	1	KWAZULU-NATAL	44628	65807	1	1	43891	736	0
25902	1	VacNone	<18	M	0	NORTHERN CAPE	44680	65807	1	1	43891	788	0
25920	1	VacNone	<18	M	1	WESTERN CAPE	44547	65807	1	1	43891	655	0
25970	1	VacNone	40-65	F	0	GAUTENG	44363	65807	1	1	43891	471	0
25978	1	VacPart	40-65	F	1	KWAZULU-NATAL	44433	65807	1	1	43891	541	0
26018	1	VacNone	40-65	M	1	WESTERN CAPE	44177	65807	1	1	43891	285	0
26018	1	VacNone	40-65	M	1	WESTERN CAPE	44254	66092	1	1	44176	77	0
26051	1	VacNone	40-65	F	1	GAUTENG	44193	65807	1	1	43891	301	0
26067	1	VacNone	40-65	M	1	EASTERN CAPE	44560	65807	1	1	43891	668	0
26092	1	VacNone	25-40	M	0	GAUTENG	44224	65807	1	1	43891	332	0
26157	1	VacPart	40-65	F	0	GAUTENG	44373	65807	1	1	43891	481	0
26172	1	VacNone	40-65	M	1	KWAZULU-NATAL	44003	65807	1	1	43891	111	0
26198	1	VacNone	40-65	M	0	EASTERN CAPE	44003	65807	1	1	43891	111	0
26219	1	VacNone	<18	M	0	KWAZULU-NATAL	44580	66113	1	1	44197	382	0
26328	1	VacNone	40-65	M	1	FREE STATE	44080	65807	1	1	43891	188	0
26344	1	VacNone	25-40	M	1	KWAZULU-NATAL	44008	65807	1	1	43891	116	0
26350	1	VacNone	25-40	M	0	WESTERN CAPE	44205	65807	1	1	43891	313	0
26414	1	VacNone	40-65	F	0	GAUTENG	44176	65807	1	1	43891	284	0
26518	1	VacNone	18-25	F	0	FREE STATE	44018	65807	1	1	43891	126	0
26714	1	VacPart	>65	F	0	FREE STATE	44434	65807	1	1	43891	542	0
26717	1	VacNone	40-65	F	1	FREE STATE	44328	65807	1	1	43891	436	0
26720	1	VacNone	25-40	F	0	FREE STATE	44153	65807	1	1	43891	261	0
26755	1	VacNone	40-65	M	0	GAUTENG	44337	65807	1	1	43891	445	0
26775	1	VacNone	25-40	F	0	LIMPOPO	44127	65807	1	1	43891	235	0
26813	1	VacNone	40-65	M	1	NORTH WEST	44050	65807	1	1	43891	158	0
26813	1	VacNone	40-65	M	1	NORTH WEST	44075	65987	1	1	44071	3	0
26845	1	VacNone	40-65	M	0	FREE STATE	44156	65807	1	1	43891	264	0
26917	1	VacNone	40-65	F	1	KWAZULU-NATAL	44206	65807	1	1	43891	314	0
26934	1	VacNone	25-40	F	1	KWAZULU-NATAL	44409	65807	1	1	43891	517	0
26945	1	VacNone	40-65	F	1	KWAZULU-NATAL	44205	65807	1	1	43891	313	0
26947	1	VacNone	25-40	M	1	KWAZULU-NATAL	44221	65807	1	1	43891	329	0
26974	1	VacNone	40-65	F	0	GAUTENG	44017	65807	1	1	43891	125	0
26985	1	VacNone	40-65	M	1	EASTERN CAPE	44247	65807	1	1	43891	355	0
27017	1	VacNone	40-65	M	0	GAUTENG	44224	65807	1	1	43891	332	0
27069	1	VacNone	40-65	M	1	WESTERN CAPE	44200	65807	1	1	43891	308	0
27102	1	VacNone	18-25	F	1	WESTERN CAPE	44550	65807	1	1	43891	658	0
27118	1	VacNone	40-65	M	0	FREE STATE	44685	65807	1	1	43891	793	0
27143	1	VacNone	40-65	M	0	KWAZULU-NATAL	44381	65807	1	1	43891	489	0
27153	1	VacNone	<18	F	0	KWAZULU-NATAL	44227	65807	1	1	43891	335	0
27159	1	VacNone	40-65	M	0	GAUTENG	44214	65807	1	1	43891	322	0
27303	1	VacNone	40-65	F	1	GAUTENG	44211	65807	1	1	43891	319	0
27569	1	VacNone	40-65	M	1	KWAZULU-NATAL	44190	65807	1	1	43891	298	0
27731	1	VacNone	40-65	M	1	WESTERN CAPE	44418	65807	1	1	43891	526	0
27772	1	VacNone	>65	F	1	WESTERN CAPE	44150	65807	1	1	43891	258	0
27825	1	VacNone	40-65	M	0	GAUTENG	44023	65807	1	1	43891	131	0
27899	1	VacNone	18-25	M	0	KWAZULU-NATAL	44381	65807	1	1	43891	489	0
28001	1	VacNone	40-65	M	1	GAUTENG	44043	65807	1	1	43891	151	0
28001	1	VacNone	40-65	M	1	GAUTENG	44205	65964	1	1	44048	156	0
28001	1	VacNone	40-65	M	1	GAUTENG	44435	66139	1	1	44223	211	0
28046	1	VacNone	40-65	M	1	KWAZULU-NATAL	44197	65807	1	1	43891	305	0
28106	1	VacNone	40-65	M	0	KWAZULU-NATAL	44038	65807	1	1	43891	146	0
28288	1	VacNone	40-65	F	0	GAUTENG	44538	65807	1	1	43891	646	0
28323	1	VacNone	40-65	M	0	MPUMALANGA	44129	65807	1	1	43891	237	0
28327	1	VacNone	<18	M	0	MPUMALANGA	44729	66428	1	1	44512	216	0
28388	1	VacNone	25-40	F	0	WESTERN CAPE	44408	65807	1	1	43891	516	0
28498	1	VacNone	25-40	M	1	WESTERN CAPE	44533	65807	1	1	43891	641	0
28589	1	VacNone	<18	M	0	KWAZULU-NATAL	44171	66085	1	1	44169	1	0
28596	1	VacNone	40-65	M	0	WESTERN CAPE	44215	65807	1	1	43891	323	0
28607	1	VacNone	18-25	F	0	GAUTENG	43994	65807	1	1	43891	102	0
28616	1	VacNone	40-65	F	1	GAUTENG	44005	65807	1	1	43891	113	0
28681	1	VacNone	40-65	M	0	KWAZULU-NATAL	44299	65807	1	1	43891	407	0
28694	1	VacNone	40-65	M	1	NORTH WEST	44129	65807	1	1	43891	237	0
28739	1	VacNone	>65	F	1	GAUTENG	44004	65807	1	1	43891	112	0
28747	1	VacNone	40-65	M	1	GAUTENG	44011	65807	1	1	43891	119	0
28748	1	VacNone	40-65	F	0	GAUTENG	44014	65807	1	1	43891	122	0
28752	1	VacNone	40-65	M	1	KWAZULU-NATAL	44554	65807	1	1	43891	662	0
28798	1	VacNone	<18	F	1	GAUTENG	44408	65807	1	1	43891	516	0
28802	1	VacNone	>65	M	1	GAUTENG	44028	65807	1	1	43891	136	0
28809	1	VacNone	25-40	F	0	MPUMALANGA	44426	65807	1	1	43891	534	0
28874	1	VacNone	40-65	M	0	GAUTENG	44201	65807	1	1	43891	309	0
28906	1	VacNone	40-65	F	1	EASTERN CAPE	44013	65807	1	1	43891	121	0
28945	1	VacNone	18-25	F	0	KWAZULU-NATAL	44422	65807	1	1	43891	530	0
28998	1	VacNone	40-65	M	1	GAUTENG	44381	65807	1	1	43891	489	0
28998	1	VacNone	40-65	M	1	GAUTENG	44435	66300	1	1	44384	50	0
29009	1	VacNone	40-65	M	0	KWAZULU-NATAL	44186	65807	1	1	43891	294	0
29009	1	VacNone	40-65	M	0	KWAZULU-NATAL	44228	66119	1	1	44203	24	0
29107	1	VacNone	40-65	M	1	WESTERN CAPE	44008	65807	1	1	43891	116	0
29113	1	VacNone	40-65	M	1	NORTH WEST	44057	65807	1	1	43891	165	0
29113	1	VacNone	40-65	M	1	NORTH WEST	44371	65979	1	1	44063	307	0
29113	1	VacNone	40-65	M	1	NORTH WEST	44408	66293	1	1	44377	30	0
29131	1	VacNone	40-65	M	0	LIMPOPO	44385	65807	1	1	43891	493	0
29173	1	VacNone	40-65	M	1	KWAZULU-NATAL	44012	65807	1	1	43891	120	0
29195	1	VacComp	40-65	F	1	MPUMALANGA	44567	65807	1	1	43891	675	0
29195	1	VacComp	40-65	F	1	MPUMALANGA	44599	66483	1	1	44567	31	0
29211	1	VacNone	25-40	F	0	FREE STATE	44213	65807	1	1	43891	321	0
29238	1	VacNone	>65	M	1	KWAZULU-NATAL	44034	65807	1	1	43891	142	0
29245	1	VacNone	40-65	F	1	EASTERN CAPE	44155	65807	1	1	43891	263	0
29331	1	VacNone	40-65	M	0	KWAZULU-NATAL	44385	65807	1	1	43891	493	0
29347	1	VacNone	25-40	M	0	NORTHERN CAPE	44059	65807	1	1	43891	167	0
29385	1	VacNone	40-65	F	1	MPUMALANGA	44022	65807	1	1	43891	130	0
29428	1	VacNone	40-65	M	1	EASTERN CAPE	44114	65807	1	1	43891	222	0
29463	1	VacNone	40-65	M	1	EASTERN CAPE	44155	65807	1	1	43891	263	0
29471	1	VacNone	40-65	M	0	KWAZULU-NATAL	44423	65807	1	1	43891	531	0
29483	1	VacNone	18-25	F	0	GAUTENG	44566	65807	1	1	43891	674	0
29500	1	VacNone	40-65	M	1	KWAZULU-NATAL	44193	65807	1	1	43891	301	0
29515	1	VacNone	40-65	F	1	GAUTENG	44395	65807	1	1	43891	503	0
29527	1	VacNone	40-65	F	1	NORTH WEST	44207	65807	1	1	43891	315	0
29560	1	VacNone	40-65	F	1	MPUMALANGA	44194	65807	1	1	43891	302	0
29604	1	VacNone	40-65	F	0	KWAZULU-NATAL	44400	65807	1	1	43891	508	0
29613	1	VacNone	40-65	M	1	WESTERN CAPE	44346	65807	1	1	43891	454	0
29674	1	VacNone	40-65	F	0	MPUMALANGA	44008	65807	1	1	43891	116	0
29704	1	VacNone	25-40	M	0	MPUMALANGA	44245	65807	1	1	43891	353	0
29763	1	VacNone	25-40	M	1	GAUTENG	44031	65807	1	1	43891	139	0
29786	1	VacNone	25-40	M	1	WESTERN CAPE	44564	65807	1	1	43891	672	0
29843	1	VacNone	40-65	M	0	FREE STATE	44061	65807	1	1	43891	169	0
29845	1	VacPart	40-65	F	1	FREE STATE	44680	65807	1	1	43891	788	0
29943	1	VacNone	<18	F	0	GAUTENG	44445	65807	1	1	43891	553	0
29963	1	VacPart	40-65	M	0	GAUTENG	44406	65807	1	1	43891	514	0
29975	1	VacNone	>65	F	1	KWAZULU-NATAL	44204	65807	1	1	43891	312	0
30047	1	VacNone	40-65	F	1	GAUTENG	44186	65807	1	1	43891	294	0
30141	1	VacNone	40-65	M	1	KWAZULU-NATAL	44249	65807	1	1	43891	357	0
30141	1	VacNone	40-65	M	1	KWAZULU-NATAL	44424	66176	1	1	44260	163	0
30148	1	VacNone	<18	M	0	KWAZULU-NATAL	44561	65807	1	1	43891	669	0
30159	1	VacNone	40-65	M	1	GAUTENG	44394	65807	1	1	43891	502	0
30192	1	VacNone	25-40	F	0	GAUTENG	44217	65807	1	1	43891	325	0
30226	1	VacPart	40-65	F	0	EASTERN CAPE	44416	65807	1	1	43891	524	0
30236	1	VacNone	40-65	F	0	GAUTENG	44920	65807	1	1	43891	1028	0
30283	1	VacComp	40-65	F	1	GAUTENG	44578	65807	1	1	43891	686	0
30315	1	VacNone	>65	F	0	GAUTENG	44352	65807	1	1	43891	460	0
30335	1	VacNone	40-65	M	1	FREE STATE	44104	65807	1	1	43891	212	0
30347	1	VacNone	40-65	M	1	KWAZULU-NATAL	44176	65807	1	1	43891	284	0
30367	1	VacNone	40-65	F	1	KWAZULU-NATAL	44026	65807	1	1	43891	134	0
30494	1	VacNone	>65	M	1	EASTERN CAPE	44141	65807	1	1	43891	249	0
30508	1	VacNone	40-65	F	1	GAUTENG	44221	65807	1	1	43891	329	0
30509	1	VacNone	18-25	F	0	GAUTENG	44639	65807	1	1	43891	747	0
30521	1	VacNone	40-65	F	1	EASTERN CAPE	44216	65807	1	1	43891	324	0
30535	1	VacNone	40-65	M	0	GAUTENG	44338	65807	1	1	43891	446	0
30548	1	VacNone	40-65	F	0	GAUTENG	44188	65807	1	1	43891	296	0
30572	1	VacComp	40-65	M	1	NORTH WEST	44546	65807	1	1	43891	654	0
30630	1	VacPart	40-65	F	1	GAUTENG	44538	65807	1	1	43891	646	0
30677	1	VacNone	40-65	F	0	GAUTENG	44272	65807	1	1	43891	380	0
30718	1	VacNone	40-65	M	1	GAUTENG	44407	65807	1	1	43891	515	0
30759	1	VacNone	40-65	F	0	MPUMALANGA	44050	65807	1	1	43891	158	0
30766	1	VacNone	40-65	F	1	MPUMALANGA	44806	65807	1	1	43891	914	0
30806	1	VacNone	40-65	F	0	GAUTENG	44087	65807	1	1	43891	195	0
30867	1	VacNone	25-40	M	0	GAUTENG	44069	65807	1	1	43891	177	0
30921	1	VacNone	40-65	M	0	WESTERN CAPE	44559	65807	1	1	43891	667	0
30929	1	VacNone	>65	M	0	EASTERN CAPE	44452	65807	1	1	43891	560	0
30938	1	VacNone	<18	F	0	LIMPOPO	44544	65807	1	1	43891	652	0
31021	1	VacNone	18-25	M	0	KWAZULU-NATAL	44557	65807	1	1	43891	665	0
31038	1	VacNone	40-65	F	1	WESTERN CAPE	44392	65807	1	1	43891	500	0
31042	1	VacNone	>65	F	1	WESTERN CAPE	44174	65807	1	1	43891	282	0
31160	1	VacNone	40-65	F	0	GAUTENG	44366	65807	1	1	43891	474	0
31181	1	VacNone	>65	M	1	GAUTENG	44180	65807	1	1	43891	288	0
31182	1	VacNone	>65	F	1	GAUTENG	44180	65807	1	1	43891	288	0
31197	1	VacComp	40-65	F	1	MPUMALANGA	44712	65807	1	1	43891	820	0
31198	1	VacNone	40-65	M	1	MPUMALANGA	44183	65807	1	1	43891	291	0
31201	1	VacNone	>65	F	1	MPUMALANGA	44208	65807	1	1	43891	316	0
31213	1	VacNone	40-65	M	0	KWAZULU-NATAL	44024	65807	1	1	43891	132	0
31313	1	VacNone	40-65	F	1	KWAZULU-NATAL	44193	65807	1	1	43891	301	0
31313	1	VacNone	40-65	F	1	KWAZULU-NATAL	44265	66113	1	1	44197	67	0
31337	1	VacNone	40-65	M	1	EASTERN CAPE	44379	65807	1	1	43891	487	0
31399	1	VacNone	25-40	F	1	EASTERN CAPE	44259	65807	1	1	43891	367	0
31561	1	VacNone	40-65	M	1	EASTERN CAPE	44003	65807	1	1	43891	111	0
31641	1	VacNone	>65	F	1	GAUTENG	44031	65807	1	1	43891	139	0
31657	1	VacNone	40-65	M	1	GAUTENG	44046	65807	1	1	43891	154	0
31664	1	VacNone	40-65	M	1	GAUTENG	44202	65807	1	1	43891	310	0
31676	1	VacNone	<18	M	1	GAUTENG	44530	66041	1	1	44125	404	0
31693	1	VacPart	>65	M	1	KWAZULU-NATAL	44388	65807	1	1	43891	496	0
31693	1	VacPart	>65	M	1	KWAZULU-NATAL	44409	66323	1	1	44407	1	0
31706	1	VacPart	40-65	F	1	KWAZULU-NATAL	44579	65807	1	1	43891	687	0
31713	1	VacNone	40-65	M	1	KWAZULU-NATAL	44059	65807	1	1	43891	167	0
31757	1	VacNone	40-65	F	1	NORTH WEST	44283	65807	1	1	43891	391	0
31842	1	VacNone	>65	M	1	KWAZULU-NATAL	44447	65807	1	1	43891	555	0
31853	1	VacNone	40-65	M	0	EASTERN CAPE	44173	65807	1	1	43891	281	0
31938	1	VacComp	40-65	F	1	GAUTENG	44617	65807	1	1	43891	725	0
31958	1	VacPart	40-65	F	1	GAUTENG	44843	65807	1	1	43891	951	0
31976	1	VacNone	25-40	F	0	GAUTENG	44365	65807	1	1	43891	473	0
31977	1	VacNone	40-65	F	0	GAUTENG	44348	65807	1	1	43891	456	0
31981	1	VacNone	40-65	M	1	GAUTENG	44035	65807	1	1	43891	143	0
31981	1	VacNone	40-65	M	1	GAUTENG	44181	65959	1	1	44043	137	0
32025	1	VacNone	>65	M	1	EASTERN CAPE	44080	65807	1	1	43891	188	0
32038	1	VacNone	40-65	F	1	KWAZULU-NATAL	44187	65807	1	1	43891	295	0
32047	1	VacNone	40-65	M	1	KWAZULU-NATAL	44412	65807	1	1	43891	520	0
32084	1	VacNone	>65	F	0	KWAZULU-NATAL	44182	65807	1	1	43891	290	0
32140	1	VacNone	40-65	F	1	FREE STATE	44015	65807	1	1	43891	123	0
32200	1	VacComp	>65	F	1	WESTERN CAPE	44430	65807	1	1	43891	538	0
32235	1	VacNone	40-65	F	1	WESTERN CAPE	44050	65807	1	1	43891	158	0
32295	1	VacNone	40-65	F	1	NORTHERN CAPE	44071	65807	1	1	43891	179	0
32305	1	VacPart	>65	M	1	KWAZULU-NATAL	44421	65807	1	1	43891	529	0
32375	1	VacNone	40-65	F	1	GAUTENG	44018	65807	1	1	43891	126	0
32397	1	VacNone	25-40	M	1	GAUTENG	44180	65807	1	1	43891	288	0
32421	1	VacNone	>65	F	1	GAUTENG	44185	65807	1	1	43891	293	0
32443	1	VacNone	40-65	M	1	GAUTENG	44309	65807	1	1	43891	417	0
32467	1	VacNone	>65	M	1	GAUTENG	44105	65807	1	1	43891	213	0
32511	1	VacNone	>65	M	1	WESTERN CAPE	44217	65807	1	1	43891	325	0
32589	1	VacNone	40-65	M	1	EASTERN CAPE	44004	65807	1	1	43891	112	0
32633	1	VacNone	40-65	F	1	GAUTENG	44059	65807	1	1	43891	167	0
32633	1	VacNone	40-65	F	1	GAUTENG	44080	65979	1	1	44063	16	0
32711	1	VacNone	40-65	M	0	WESTERN CAPE	44196	65807	1	1	43891	304	0
32796	1	VacNone	40-65	M	1	WESTERN CAPE	44574	65807	1	1	43891	682	0
32801	1	VacNone	>65	M	1	WESTERN CAPE	44195	65807	1	1	43891	303	0
32904	1	VacNone	40-65	M	1	NORTHERN CAPE	44269	65807	1	1	43891	377	0
32911	1	VacComp	40-65	F	1	FREE STATE	44579	65807	1	1	43891	687	0
32932	1	VacNone	>65	M	1	KWAZULU-NATAL	44544	65807	1	1	43891	652	0
32977	1	VacPart	40-65	M	0	EASTERN CAPE	44409	65807	1	1	43891	517	0
33106	1	VacNone	40-65	F	0	WESTERN CAPE	44421	65807	1	1	43891	529	0
33156	1	VacNone	40-65	M	1	GAUTENG	44705	65807	1	1	43891	813	0
33158	1	VacNone	40-65	M	0	GAUTENG	44344	65807	1	1	43891	452	0
33159	1	VacNone	40-65	F	1	GAUTENG	44338	65807	1	1	43891	446	0
33186	1	VacNone	40-65	M	1	WESTERN CAPE	43979	65807	1	1	43891	87	0
33237	1	VacNone	18-25	F	0	NORTHERN CAPE	44198	65807	1	1	43891	306	0
33247	1	VacNone	25-40	F	1	KWAZULU-NATAL	44541	65807	1	1	43891	649	0
33247	1	VacNone	25-40	F	1	KWAZULU-NATAL	44547	66461	1	1	44545	1	0
33249	1	VacNone	40-65	F	1	KWAZULU-NATAL	44570	65807	1	1	43891	678	0
33250	1	VacNone	25-40	M	1	KWAZULU-NATAL	44546	65807	1	1	43891	654	0
33251	1	VacNone	40-65	M	1	NORTHERN CAPE	44506	65807	1	1	43891	614	0
33293	1	VacNone	40-65	F	1	WESTERN CAPE	44225	65807	1	1	43891	333	0
33298	1	VacNone	>65	M	1	WESTERN CAPE	44645	65807	1	1	43891	753	0
33334	1	VacNone	40-65	M	1	KWAZULU-NATAL	44200	65807	1	1	43891	308	0
33415	1	VacPart	40-65	F	1	FREE STATE	44442	65807	1	1	43891	550	0
33446	1	VacNone	>65	M	0	EASTERN CAPE	44175	65807	1	1	43891	283	0
33468	1	VacNone	40-65	F	1	WESTERN CAPE	44381	65807	1	1	43891	489	0
33468	1	VacNone	40-65	F	1	WESTERN CAPE	44414	66307	1	1	44391	22	0
33472	1	VacNone	40-65	M	0	WESTERN CAPE	44420	65807	1	1	43891	528	0
33504	1	VacNone	40-65	F	1	WESTERN CAPE	44020	65807	1	1	43891	128	0
33605	1	VacNone	40-65	F	0	GAUTENG	44385	65807	1	1	43891	493	0
33662	1	VacComp	40-65	M	1	GAUTENG	44727	65807	1	1	43891	835	0
33676	1	VacNone	40-65	F	1	WESTERN CAPE	44164	65807	1	1	43891	272	0
33737	1	VacNone	40-65	F	1	KWAZULU-NATAL	44194	65807	1	1	43891	302	0
33740	1	VacPart	>65	M	1	KWAZULU-NATAL	44550	65807	1	1	43891	658	0
33746	1	VacPart	40-65	M	1	WESTERN CAPE	44427	65807	1	1	43891	535	0
33801	1	VacNone	<18	F	1	WESTERN CAPE	44598	65807	1	1	43891	706	0
33842	1	VacNone	<18	M	0	KWAZULU-NATAL	44681	66357	1	1	44441	239	0
33873	1	VacNone	25-40	M	1	WESTERN CAPE	43976	65807	1	1	43891	84	0
33889	1	VacNone	40-65	F	0	WESTERN CAPE	44195	65807	1	1	43891	303	0
33978	1	VacNone	40-65	F	1	WESTERN CAPE	44178	65807	1	1	43891	286	0
34002	1	VacNone	40-65	F	1	KWAZULU-NATAL	44058	65807	1	1	43891	166	0
34052	1	VacNone	40-65	M	1	EASTERN CAPE	44420	65807	1	1	43891	528	0
34084	1	VacNone	40-65	F	1	WESTERN CAPE	44186	65807	1	1	43891	294	0
34085	1	VacNone	40-65	M	1	WESTERN CAPE	44186	65807	1	1	43891	294	0
34159	1	VacNone	40-65	M	0	WESTERN CAPE	44000	65807	1	1	43891	108	0
34204	1	VacPart	40-65	M	0	KWAZULU-NATAL	44425	65807	1	1	43891	533	0
34239	1	VacNone	40-65	M	1	NORTH WEST	44223	65807	1	1	43891	331	0
34262	1	VacNone	40-65	M	1	MPUMALANGA	44036	65807	1	1	43891	144	0
34299	1	VacPart	25-40	F	1	KWAZULU-NATAL	44576	65807	1	1	43891	684	0
34354	1	VacNone	40-65	M	1	FREE STATE	44265	65807	1	1	43891	373	0
34404	1	VacNone	40-65	F	1	WESTERN CAPE	44409	65807	1	1	43891	517	0
34416	1	VacNone	40-65	M	1	WESTERN CAPE	44378	65807	1	1	43891	486	0
34452	1	VacPart	>65	F	1	WESTERN CAPE	44379	65807	1	1	43891	487	0
34452	1	VacPart	>65	F	1	WESTERN CAPE	44394	66302	1	1	44386	7	0
34500	1	VacNone	40-65	M	0	KWAZULU-NATAL	44049	65807	1	1	43891	157	0
34506	1	VacNone	40-65	M	1	WESTERN CAPE	44181	65807	1	1	43891	289	0
34510	1	VacNone	<18	F	1	WESTERN CAPE	44570	65807	1	1	43891	678	0
34592	1	VacNone	<18	F	0	GAUTENG	44097	65807	1	1	43891	205	0
34623	1	VacNone	40-65	M	0	KWAZULU-NATAL	44220	65807	1	1	43891	328	0
34638	1	VacNone	>65	F	1	GAUTENG	44420	65807	1	1	43891	528	0
34668	1	VacComp	>65	F	1	GAUTENG	44709	65807	1	1	43891	817	0
34863	1	VacNone	40-65	F	1	KWAZULU-NATAL	44513	65807	1	1	43891	621	0
34863	1	VacNone	40-65	F	1	KWAZULU-NATAL	44864	66438	1	1	44522	341	0
34876	1	VacNone	<18	F	0	KWAZULU-NATAL	44454	66216	1	1	44300	153	0
34883	1	VacNone	25-40	M	0	KWAZULU-NATAL	44436	65807	1	1	43891	544	0
34891	1	VacNone	40-65	F	1	KWAZULU-NATAL	44215	65807	1	1	43891	323	0
34935	1	VacNone	40-65	F	1	WESTERN CAPE	44011	65807	1	1	43891	119	0
34935	1	VacNone	40-65	F	1	WESTERN CAPE	44145	65928	1	1	44012	132	0
35003	1	VacNone	40-65	M	0	KWAZULU-NATAL	44173	65807	1	1	43891	281	0
35043	1	VacNone	40-65	F	1	KWAZULU-NATAL	44017	65807	1	1	43891	125	0
35267	1	VacNone	18-25	M	0	KWAZULU-NATAL	44565	65807	1	1	43891	673	0
35330	1	VacNone	25-40	F	1	KWAZULU-NATAL	44561	65807	1	1	43891	669	0
35344	1	VacNone	40-65	F	0	KWAZULU-NATAL	44017	65807	1	1	43891	125	0
35345	1	VacNone	40-65	M	0	KWAZULU-NATAL	44019	65807	1	1	43891	127	0
35395	1	VacNone	25-40	F	0	KWAZULU-NATAL	44194	65807	1	1	43891	302	0
35484	1	VacNone	40-65	F	1	KWAZULU-NATAL	44210	65807	1	1	43891	318	0
35484	1	VacNone	40-65	F	1	KWAZULU-NATAL	44243	66141	1	1	44225	17	0
35499	1	VacNone	40-65	F	1	NORTH WEST	44211	65807	1	1	43891	319	0
35551	1	VacNone	<18	M	0	EASTERN CAPE	44416	65807	1	1	43891	524	0
35563	1	VacPart	40-65	M	1	EASTERN CAPE	44426	65807	1	1	43891	534	0
35580	1	VacComp	>65	M	1	EASTERN CAPE	44748	65807	1	1	43891	856	0
35636	1	VacNone	18-25	F	0	GAUTENG	44528	65807	1	1	43891	636	0
35680	1	VacNone	40-65	F	1	EASTERN CAPE	44035	65807	1	1	43891	143	0
35735	1	VacNone	40-65	F	1	GAUTENG	44435	65807	1	1	43891	543	0
35750	1	VacNone	40-65	F	1	FREE STATE	44030	65807	1	1	43891	138	0
35843	1	VacPart	40-65	F	1	GAUTENG	44395	65807	1	1	43891	503	0
35909	1	VacNone	40-65	F	0	WESTERN CAPE	43954	65807	1	1	43891	62	0
35965	1	VacNone	40-65	M	1	WESTERN CAPE	44010	65807	1	1	43891	118	0
35967	1	VacNone	<18	M	0	WESTERN CAPE	44794	65807	1	1	43891	902	0
36011	1	VacNone	18-25	M	0	GAUTENG	44362	65807	1	1	43891	470	0
36017	1	VacNone	>65	F	1	MPUMALANGA	44013	65807	1	1	43891	121	0
36086	1	VacNone	25-40	M	0	KWAZULU-NATAL	44170	65807	1	1	43891	278	0
36088	1	VacNone	25-40	F	0	KWAZULU-NATAL	44531	65807	1	1	43891	639	0
36207	1	VacNone	<18	M	0	KWAZULU-NATAL	44193	65807	1	1	43891	301	0
36277	1	VacNone	40-65	F	0	EASTERN CAPE	44554	65807	1	1	43891	662	0
36284	1	VacNone	40-65	M	1	EASTERN CAPE	44370	65807	1	1	43891	478	0
36288	1	VacNone	40-65	M	1	EASTERN CAPE	44035	65807	1	1	43891	143	0
36320	1	VacNone	25-40	F	0	GAUTENG	44207	65807	1	1	43891	315	0
36339	1	VacNone	25-40	F	0	GAUTENG	44329	65807	1	1	43891	437	0
36412	1	VacNone	40-65	F	0	WESTERN CAPE	44162	65807	1	1	43891	270	0
36478	1	VacNone	25-40	F	1	NORTHERN CAPE	44192	65807	1	1	43891	300	0
36534	1	VacNone	40-65	M	0	KWAZULU-NATAL	44196	65807	1	1	43891	304	0
36564	1	VacNone	40-65	F	1	WESTERN CAPE	44374	65807	1	1	43891	482	0
36577	1	VacNone	40-65	M	1	WESTERN CAPE	44204	65807	1	1	43891	312	0
36774	1	VacNone	25-40	F	1	EASTERN CAPE	44159	65807	1	1	43891	267	0
36793	1	VacPart	40-65	M	1	EASTERN CAPE	44435	65807	1	1	43891	543	0
36814	1	VacNone	25-40	F	0	EASTERN CAPE	44015	65807	1	1	43891	123	0
36821	1	VacNone	25-40	M	0	EASTERN CAPE	44154	65807	1	1	43891	262	0
36850	1	VacNone	40-65	M	1	NORTH WEST	44028	65807	1	1	43891	136	0
36961	1	VacNone	<18	F	0	GAUTENG	44539	65807	1	1	43891	647	0
36986	1	VacNone	40-65	M	1	KWAZULU-NATAL	44088	65807	1	1	43891	196	0
37056	1	VacNone	25-40	M	1	KWAZULU-NATAL	44559	65807	1	1	43891	667	0
37098	1	VacNone	40-65	F	1	MPUMALANGA	44193	65807	1	1	43891	301	0
37139	1	VacNone	40-65	M	0	WESTERN CAPE	44425	65807	1	1	43891	533	0
37158	1	VacNone	40-65	F	1	GAUTENG	44373	65807	1	1	43891	481	0
37158	1	VacNone	40-65	F	1	GAUTENG	44402	66291	1	1	44375	26	0
37200	1	VacNone	40-65	M	1	MPUMALANGA	44208	65807	1	1	43891	316	0
37231	1	VacNone	40-65	M	1	GAUTENG	44214	65807	1	1	43891	322	0
37244	1	VacNone	40-65	F	0	NORTH WEST	44423	65807	1	1	43891	531	0
37308	1	VacNone	25-40	M	0	GAUTENG	44370	65807	1	1	43891	478	0
37332	1	VacNone	25-40	F	0	KWAZULU-NATAL	44541	65807	1	1	43891	649	0
37355	1	VacNone	18-25	F	0	WESTERN CAPE	44590	65807	1	1	43891	698	0
37375	1	VacNone	40-65	M	1	EASTERN CAPE	44018	65807	1	1	43891	126	0
37452	1	VacNone	40-65	M	1	WESTERN CAPE	44011	65807	1	1	43891	119	0
37574	1	VacNone	<18	M	1	WESTERN CAPE	44170	65807	1	1	43891	278	0
37579	1	VacNone	25-40	F	0	WESTERN CAPE	44556	65807	1	1	43891	664	0
37610	1	VacNone	40-65	M	0	GAUTENG	44135	65807	1	1	43891	243	0
37635	1	VacNone	40-65	F	0	WESTERN CAPE	44186	65807	1	1	43891	294	0
37640	1	VacNone	>65	F	1	KWAZULU-NATAL	44195	65807	1	1	43891	303	0
37640	1	VacNone	>65	F	1	KWAZULU-NATAL	44213	66115	1	1	44199	13	0
37662	1	VacNone	40-65	M	1	FREE STATE	44120	65807	1	1	43891	228	0
37663	1	VacNone	25-40	M	0	FREE STATE	44331	65807	1	1	43891	439	0
37663	1	VacPart	25-40	M	0	FREE STATE	44439	66249	1	1	44333	105	0
37683	1	VacNone	40-65	F	1	KWAZULU-NATAL	44197	65807	1	1	43891	305	0
37691	1	VacNone	40-65	F	1	KWAZULU-NATAL	44116	65807	1	1	43891	224	0
37802	1	VacNone	25-40	M	1	WESTERN CAPE	44177	65807	1	1	43891	285	0
38026	1	VacNone	40-65	F	0	WESTERN CAPE	44174	65807	1	1	43891	282	0
38026	1	VacNone	40-65	F	0	WESTERN CAPE	44195	66115	1	1	44199	1	0
38092	1	VacNone	25-40	F	0	MPUMALANGA	44037	65807	1	1	43891	145	0
38139	1	VacNone	25-40	M	1	GAUTENG	44503	65807	1	1	43891	611	0
38173	1	VacNone	25-40	M	0	WESTERN CAPE	44193	65807	1	1	43891	301	0
38290	1	VacNone	40-65	F	1	NORTH WEST	44035	65807	1	1	43891	143	0
38314	1	VacNone	40-65	M	1	KWAZULU-NATAL	44143	65807	1	1	43891	251	0
38315	1	VacComp	40-65	F	1	KWAZULU-NATAL	44688	65807	1	1	43891	796	0
38370	1	VacNone	18-25	F	0	GAUTENG	44324	65807	1	1	43891	432	0
38399	1	VacNone	40-65	F	1	WESTERN CAPE	44164	65807	1	1	43891	272	0
38404	1	VacNone	40-65	M	0	KWAZULU-NATAL	44209	65807	1	1	43891	317	0
38429	1	VacNone	>65	F	1	FREE STATE	44351	65807	1	1	43891	459	0
38432	1	VacNone	40-65	F	1	KWAZULU-NATAL	44199	65807	1	1	43891	307	0
38446	1	VacNone	40-65	M	1	NORTH WEST	44136	65807	1	1	43891	244	0
38446	1	VacNone	40-65	M	1	NORTH WEST	44202	66054	1	1	44138	63	0
38486	1	VacNone	25-40	F	1	KWAZULU-NATAL	44538	65807	1	1	43891	646	0
38508	1	VacNone	>65	M	1	WESTERN CAPE	44198	65807	1	1	43891	306	0
38509	1	VacNone	40-65	F	1	WESTERN CAPE	44194	65807	1	1	43891	302	0
38562	1	VacNone	25-40	F	1	KWAZULU-NATAL	44177	65807	1	1	43891	285	0
38716	1	VacNone	25-40	M	1	WESTERN CAPE	44401	65807	1	1	43891	509	0
38731	1	VacNone	40-65	M	0	EASTERN CAPE	44017	65807	1	1	43891	125	0
38743	1	VacNone	25-40	F	0	LIMPOPO	44532	65807	1	1	43891	640	0
38774	1	VacNone	25-40	M	1	WESTERN CAPE	44141	65807	1	1	43891	249	0
38776	1	VacNone	40-65	F	1	WESTERN CAPE	44143	65807	1	1	43891	251	0
38802	1	VacComp	25-40	F	0	GAUTENG	44598	65807	1	1	43891	706	0
38868	1	VacNone	40-65	M	1	KWAZULU-NATAL	44394	65807	1	1	43891	502	0
38894	1	VacNone	>65	F	1	MPUMALANGA	44538	65807	1	1	43891	646	0
38901	1	VacNone	>65	M	1	KWAZULU-NATAL	44186	65807	1	1	43891	294	0
38906	1	VacNone	40-65	F	0	KWAZULU-NATAL	44038	65807	1	1	43891	146	0
38929	1	VacNone	25-40	F	0	NORTH WEST	44381	65807	1	1	43891	489	0
38973	1	VacNone	40-65	M	1	GAUTENG	44068	65807	1	1	43891	176	0
39014	1	VacPart	25-40	F	0	GAUTENG	44567	65807	1	1	43891	675	0
39065	1	VacNone	40-65	F	1	EASTERN CAPE	44133	65807	1	1	43891	241	0
39069	1	VacNone	18-25	F	0	KWAZULU-NATAL	44274	65807	1	1	43891	382	0
39077	1	VacNone	40-65	M	1	KWAZULU-NATAL	44420	65807	1	1	43891	528	0
39120	1	VacNone	40-65	M	0	KWAZULU-NATAL	44196	65807	1	1	43891	304	0
39120	1	VacNone	40-65	M	0	KWAZULU-NATAL	44201	66112	1	1	44196	4	0
39158	1	VacNone	40-65	M	1	GAUTENG	44369	65807	1	1	43891	477	0
39244	1	VacNone	40-65	M	1	WESTERN CAPE	43958	65807	1	1	43891	66	0
39428	1	VacNone	40-65	F	1	GAUTENG	44390	65807	1	1	43891	498	0
39448	1	VacNone	40-65	M	0	LIMPOPO	44236	65807	1	1	43891	344	0
39467	1	VacNone	25-40	F	1	KWAZULU-NATAL	44030	65807	1	1	43891	138	0
39475	1	VacNone	40-65	F	0	GAUTENG	44388	65807	1	1	43891	496	0
39557	1	VacNone	40-65	F	1	KWAZULU-NATAL	44431	65807	1	1	43891	539	0
39579	1	VacNone	40-65	M	0	KWAZULU-NATAL	44548	65807	1	1	43891	656	0
39580	1	VacNone	40-65	F	0	KWAZULU-NATAL	44435	65807	1	1	43891	543	0
39605	1	VacNone	18-25	M	1	LIMPOPO	44421	65807	1	1	43891	529	0
39682	1	VacComp	>65	M	1	KWAZULU-NATAL	44554	65807	1	1	43891	662	0
39705	1	VacNone	40-65	F	1	MPUMALANGA	44340	65807	1	1	43891	448	0
39715	1	VacNone	40-65	F	0	KWAZULU-NATAL	44030	65807	1	1	43891	138	0
39748	1	VacNone	25-40	M	1	KWAZULU-NATAL	44064	65807	1	1	43891	172	0
39759	1	VacComp	>65	M	1	KWAZULU-NATAL	44621	65807	1	1	43891	729	0
39781	1	VacComp	>65	F	1	GAUTENG	44533	65807	1	1	43891	641	0
39781	1	VacComp	>65	F	1	GAUTENG	44545	66459	1	1	44543	1	0
39794	1	VacNone	40-65	F	1	KWAZULU-NATAL	44019	65807	1	1	43891	127	0
39809	1	VacNone	40-65	M	1	GAUTENG	44032	65807	1	1	43891	140	0
39849	1	VacNone	25-40	M	0	LIMPOPO	44459	65807	1	1	43891	567	0
39884	1	VacNone	40-65	F	1	EASTERN CAPE	44165	65807	1	1	43891	273	0
39968	1	VacNone	25-40	M	1	GAUTENG	44023	65807	1	1	43891	131	0
40004	1	VacNone	40-65	M	0	KWAZULU-NATAL	44440	65807	1	1	43891	548	0
40033	1	VacNone	40-65	M	1	EASTERN CAPE	44034	65807	1	1	43891	142	0
40041	1	VacNone	25-40	F	1	KWAZULU-NATAL	44194	65807	1	1	43891	302	0
40044	1	VacNone	40-65	M	1	WESTERN CAPE	44184	65807	1	1	43891	292	0
40102	1	VacNone	<18	M	0	GAUTENG	44018	65807	1	1	43891	126	0
40120	1	VacNone	40-65	F	1	GAUTENG	44369	65807	1	1	43891	477	0
40122	1	VacNone	40-65	M	1	GAUTENG	44240	65807	1	1	43891	348	0
40129	1	VacNone	40-65	F	0	GAUTENG	44372	65807	1	1	43891	480	0
40133	1	VacNone	25-40	F	0	GAUTENG	44023	65807	1	1	43891	131	0
40162	1	VacNone	40-65	M	0	WESTERN CAPE	44263	65807	1	1	43891	371	0
40306	1	VacNone	40-65	M	0	MPUMALANGA	44204	65807	1	1	43891	312	0
40341	1	VacNone	40-65	F	1	EASTERN CAPE	44175	65807	1	1	43891	283	0
40413	1	VacNone	40-65	F	0	GAUTENG	44569	65807	1	1	43891	677	0
40435	1	VacNone	40-65	M	1	GAUTENG	44356	65807	1	1	43891	464	0
40457	1	VacNone	>65	F	1	FREE STATE	44201	65807	1	1	43891	309	0
40459	1	VacNone	40-65	M	0	GAUTENG	44255	65807	1	1	43891	363	0
40467	1	VacNone	<18	M	1	GAUTENG	44692	65807	1	1	43891	800	0
40469	1	VacNone	>65	F	1	GAUTENG	44342	65807	1	1	43891	450	0
40518	1	VacNone	40-65	F	1	EASTERN CAPE	44002	65807	1	1	43891	110	0
40589	1	VacNone	25-40	M	1	KWAZULU-NATAL	44387	65807	1	1	43891	495	0
40594	1	VacNone	40-65	M	1	WESTERN CAPE	44673	65807	1	1	43891	781	0
40640	1	VacNone	40-65	F	1	KWAZULU-NATAL	44354	65807	1	1	43891	462	0
40647	1	VacNone	40-65	M	1	EASTERN CAPE	44172	65807	1	1	43891	280	0
40653	1	VacNone	40-65	F	0	GAUTENG	44211	65807	1	1	43891	319	0
40819	1	VacNone	40-65	F	0	NORTHERN CAPE	44561	65807	1	1	43891	669	0
40893	1	VacNone	40-65	M	1	GAUTENG	44351	65807	1	1	43891	459	0
40919	1	VacNone	25-40	F	0	LIMPOPO	44562	65807	1	1	43891	670	0
40930	1	VacNone	25-40	F	1	EASTERN CAPE	44420	65807	1	1	43891	528	0
40933	1	VacNone	<18	F	0	EASTERN CAPE	44716	66347	1	1	44431	284	0
40997	1	VacNone	>65	F	1	EASTERN CAPE	44388	65807	1	1	43891	496	0
41007	1	VacComp	40-65	F	1	KWAZULU-NATAL	44577	65807	1	1	43891	685	0
41069	1	VacNone	40-65	F	1	KWAZULU-NATAL	44451	65807	1	1	43891	559	0
41070	1	VacNone	25-40	F	1	KWAZULU-NATAL	44022	65807	1	1	43891	130	0
41107	1	VacNone	40-65	M	0	KWAZULU-NATAL	44199	65807	1	1	43891	307	0
41134	1	VacNone	40-65	F	1	KWAZULU-NATAL	44213	65807	1	1	43891	321	0
41159	1	VacNone	25-40	F	0	NORTH WEST	44534	65807	1	1	43891	642	0
41182	1	VacNone	25-40	F	1	KWAZULU-NATAL	44559	65807	1	1	43891	667	0
41197	1	VacNone	40-65	F	1	GAUTENG	44025	65807	1	1	43891	133	0
41240	1	VacNone	40-65	M	1	KWAZULU-NATAL	44379	65807	1	1	43891	487	0
41240	1	VacNone	40-65	M	1	KWAZULU-NATAL	44409	66308	1	1	44392	16	0
41241	1	VacNone	40-65	F	1	KWAZULU-NATAL	44378	65807	1	1	43891	486	0
41260	1	VacNone	40-65	M	1	KWAZULU-NATAL	44153	65807	1	1	43891	261	0
41279	1	VacNone	40-65	F	1	KWAZULU-NATAL	44178	65807	1	1	43891	286	0
41340	1	VacNone	25-40	M	0	GAUTENG	44387	65807	1	1	43891	495	0
41352	1	VacNone	40-65	F	1	GAUTENG	44269	65807	1	1	43891	377	0
41363	1	VacNone	40-65	F	1	GAUTENG	44020	65807	1	1	43891	128	0
41379	1	VacNone	40-65	M	1	KWAZULU-NATAL	44042	65807	1	1	43891	150	0
41385	1	VacNone	40-65	M	1	EASTERN CAPE	44000	65807	1	1	43891	108	0
41418	1	VacNone	40-65	F	0	GAUTENG	44361	65807	1	1	43891	469	0
41454	1	VacNone	25-40	F	0	GAUTENG	44375	65807	1	1	43891	483	0
41555	1	VacNone	40-65	F	1	EASTERN CAPE	44755	65807	1	1	43891	863	0
41748	1	VacNone	40-65	M	1	EASTERN CAPE	44029	65807	1	1	43891	137	0
41871	1	VacPart	40-65	F	1	GAUTENG	44886	65807	1	1	43891	994	0
41885	1	VacNone	40-65	M	1	GAUTENG	44308	65807	1	1	43891	416	0
41902	1	VacNone	40-65	F	0	GAUTENG	44188	65807	1	1	43891	296	0
41912	1	VacNone	18-25	M	1	GAUTENG	44606	65807	1	1	43891	714	0
41927	1	VacNone	25-40	F	1	KWAZULU-NATAL	44400	65807	1	1	43891	508	0
41929	1	VacNone	<18	M	0	KWAZULU-NATAL	44399	65807	1	1	43891	507	0
41954	1	VacComp	>65	M	1	KWAZULU-NATAL	44573	65807	1	1	43891	681	0
41958	1	VacNone	40-65	F	1	EASTERN CAPE	44198	65807	1	1	43891	306	0
41981	1	VacNone	40-65	M	0	EASTERN CAPE	44171	65807	1	1	43891	279	0
41983	1	VacNone	40-65	F	1	KWAZULU-NATAL	44211	65807	1	1	43891	319	0
42011	1	VacNone	40-65	M	1	MPUMALANGA	44266	65807	1	1	43891	374	0
42014	1	VacNone	40-65	F	1	MPUMALANGA	44271	65807	1	1	43891	379	0
42027	1	VacNone	25-40	F	0	WESTERN CAPE	44369	65807	1	1	43891	477	0
42061	1	VacNone	40-65	F	0	KWAZULU-NATAL	44649	65807	1	1	43891	757	0
42110	1	VacNone	40-65	F	1	WESTERN CAPE	44231	65807	1	1	43891	339	0
42202	1	VacNone	40-65	F	1	EASTERN CAPE	44205	65807	1	1	43891	313	0
42322	1	VacPart	40-65	M	1	GAUTENG	44378	65807	1	1	43891	486	0
42391	1	VacNone	40-65	F	1	KWAZULU-NATAL	44194	65807	1	1	43891	302	0
42451	1	VacPart	>65	F	1	EASTERN CAPE	44377	65807	1	1	43891	485	0
42460	1	VacNone	40-65	M	0	EASTERN CAPE	44175	65807	1	1	43891	283	0
42535	1	VacNone	40-65	F	1	NORTH WEST	44068	65807	1	1	43891	176	0
42600	1	VacNone	25-40	F	1	LIMPOPO	44047	65807	1	1	43891	155	0
42607	1	VacNone	40-65	M	1	KWAZULU-NATAL	44208	65807	1	1	43891	316	0
42610	1	VacNone	40-65	M	0	GAUTENG	44041	65807	1	1	43891	149	0
42612	1	VacNone	40-65	M	1	KWAZULU-NATAL	44167	65807	1	1	43891	275	0
42673	1	VacNone	40-65	F	1	LIMPOPO	44401	65807	1	1	43891	509	0
42733	1	VacNone	>65	F	0	KWAZULU-NATAL	44197	65807	1	1	43891	305	0
42736	1	VacNone	40-65	F	1	KWAZULU-NATAL	44226	65807	1	1	43891	334	0
42739	1	VacNone	>65	M	1	GAUTENG	44016	65807	1	1	43891	124	0
42759	1	VacNone	40-65	M	0	KWAZULU-NATAL	44028	65807	1	1	43891	136	0
42772	1	VacNone	40-65	F	0	KWAZULU-NATAL	44032	65807	1	1	43891	140	0
42800	1	VacNone	40-65	F	1	KWAZULU-NATAL	44539	65807	1	1	43891	647	0
42800	1	VacNone	40-65	F	1	KWAZULU-NATAL	44545	66456	1	1	44540	4	0
42807	1	VacComp	>65	M	0	KWAZULU-NATAL	44470	65807	1	1	43891	578	0
42829	1	VacNone	40-65	M	1	EASTERN CAPE	44126	65807	1	1	43891	234	0
42929	1	VacNone	40-65	M	1	GAUTENG	44107	65807	1	1	43891	215	0
42930	1	VacNone	40-65	F	0	GAUTENG	44230	65807	1	1	43891	338	0
42933	1	VacNone	40-65	M	1	WESTERN CAPE	44251	65807	1	1	43891	359	0
42938	1	VacNone	40-65	F	1	GAUTENG	44310	65807	1	1	43891	418	0
42954	1	VacNone	40-65	M	0	GAUTENG	44007	65807	1	1	43891	115	0
43043	1	VacNone	40-65	F	1	FREE STATE	44414	65807	1	1	43891	522	0
43045	1	VacNone	40-65	F	0	NORTHERN CAPE	44430	65807	1	1	43891	538	0
43086	1	VacNone	40-65	M	1	NORTHERN CAPE	44047	65807	1	1	43891	155	0
43138	1	VacPart	>65	M	1	WESTERN CAPE	44454	65807	1	1	43891	562	0
43189	1	VacNone	25-40	F	0	EASTERN CAPE	44379	65807	1	1	43891	487	0
43220	1	VacNone	40-65	F	0	GAUTENG	44194	65807	1	1	43891	302	0
43261	1	VacComp	40-65	F	1	MPUMALANGA	44551	65807	1	1	43891	659	0
43278	1	VacNone	40-65	M	1	NORTH WEST	44412	65807	1	1	43891	520	0
43288	1	VacNone	25-40	F	1	GAUTENG	44546	65807	1	1	43891	654	0
43317	1	VacNone	40-65	F	0	EASTERN CAPE	44005	65807	1	1	43891	113	0
43330	1	VacNone	40-65	M	0	EASTERN CAPE	44135	65807	1	1	43891	243	0
43351	1	VacNone	40-65	F	0	GAUTENG	44369	65807	1	1	43891	477	0
43358	1	VacNone	<18	M	0	EASTERN CAPE	44222	65807	1	1	43891	330	0
43393	1	VacNone	>65	M	1	KWAZULU-NATAL	44219	65807	1	1	43891	327	0
43436	1	VacNone	40-65	M	1	KWAZULU-NATAL	44219	65807	1	1	43891	327	0
43441	1	VacNone	40-65	M	0	NORTHERN CAPE	44201	65807	1	1	43891	309	0
43445	1	VacNone	40-65	M	1	NORTHERN CAPE	44192	65807	1	1	43891	300	0
43562	1	VacNone	>65	F	1	GAUTENG	44422	65807	1	1	43891	530	0
43576	1	VacNone	40-65	F	1	GAUTENG	44372	65807	1	1	43891	480	0
43603	1	VacNone	>65	F	1	GAUTENG	44196	65807	1	1	43891	304	0
43611	1	VacNone	40-65	M	1	GAUTENG	44400	65807	1	1	43891	508	0
43626	1	VacNone	>65	F	1	GAUTENG	44332	65807	1	1	43891	440	0
43627	1	VacNone	40-65	M	1	GAUTENG	44325	65807	1	1	43891	433	0
43627	1	VacComp	40-65	M	1	GAUTENG	44552	66252	1	1	44336	215	0
43627	1	VacComp	40-65	M	1	GAUTENG	44652	66469	1	1	44553	98	0
43665	1	VacNone	25-40	F	1	KWAZULU-NATAL	44435	65807	1	1	43891	543	0
43666	1	VacNone	40-65	M	1	KWAZULU-NATAL	44429	65807	1	1	43891	537	0
43667	1	VacNone	18-25	F	1	KWAZULU-NATAL	44435	65807	1	1	43891	543	0
43744	1	VacPart	>65	M	1	GAUTENG	44455	65807	1	1	43891	563	0
43753	1	VacNone	40-65	M	1	GAUTENG	44357	65807	1	1	43891	465	0
43802	1	VacNone	25-40	F	0	KWAZULU-NATAL	44010	65807	1	1	43891	118	0
43822	1	VacNone	40-65	M	1	KWAZULU-NATAL	44342	65807	1	1	43891	450	0
43862	1	VacNone	>65	M	1	KWAZULU-NATAL	44698	65807	1	1	43891	806	0
43875	1	VacNone	25-40	F	0	GAUTENG	43986	65807	1	1	43891	94	0
43908	1	VacNone	40-65	F	1	EASTERN CAPE	44396	65807	1	1	43891	504	0
43918	1	VacNone	>65	F	1	KWAZULU-NATAL	44548	65807	1	1	43891	656	0
43974	1	VacNone	40-65	M	1	KWAZULU-NATAL	44184	65807	1	1	43891	292	0
44118	1	VacNone	25-40	M	0	KWAZULU-NATAL	44575	65807	1	1	43891	683	0
44133	1	VacNone	40-65	M	1	KWAZULU-NATAL	44198	65807	1	1	43891	306	0
44149	1	VacNone	40-65	M	0	KWAZULU-NATAL	44170	65807	1	1	43891	278	0
44152	1	VacNone	25-40	M	1	EASTERN CAPE	44062	65807	1	1	43891	170	0
44176	1	VacNone	25-40	F	0	KWAZULU-NATAL	44240	65807	1	1	43891	348	0
44191	1	VacNone	>65	M	0	NORTHERN CAPE	44112	65807	1	1	43891	220	0
44207	1	VacNone	40-65	M	1	EASTERN CAPE	44164	65807	1	1	43891	272	0
44215	1	VacNone	40-65	M	1	KWAZULU-NATAL	44013	65807	1	1	43891	121	0
44236	1	VacNone	40-65	F	0	GAUTENG	43958	65807	1	1	43891	66	0
44236	1	VacNone	40-65	F	0	GAUTENG	44091	65876	1	1	43960	130	0
44236	1	VacNone	40-65	F	0	GAUTENG	44387	66014	1	0	44098	249	0
44238	1	VacNone	40-65	M	1	GAUTENG	44035	65807	1	1	43891	143	0
44310	1	VacNone	40-65	F	1	GAUTENG	44394	65807	1	1	43891	502	0
44359	1	VacNone	40-65	M	0	FREE STATE	44210	65807	1	1	43891	318	0
44368	1	VacNone	40-65	M	1	KWAZULU-NATAL	44210	65807	1	1	43891	318	0
44408	1	VacNone	40-65	F	1	EASTERN CAPE	44691	65807	1	1	43891	799	0
44410	1	VacNone	40-65	M	1	EASTERN CAPE	44002	65807	1	1	43891	110	0
44456	1	VacNone	>65	F	1	WESTERN CAPE	44209	65807	1	1	43891	317	0
44532	1	VacNone	40-65	M	1	KWAZULU-NATAL	44025	65807	1	1	43891	133	0
44553	1	VacPart	40-65	M	1	WESTERN CAPE	44418	65807	1	1	43891	526	0
44554	1	VacNone	40-65	F	1	WESTERN CAPE	44419	65807	1	1	43891	527	0
44569	1	VacNone	40-65	M	1	KWAZULU-NATAL	44228	65807	1	1	43891	336	0
44608	1	VacNone	>65	M	1	EASTERN CAPE	44037	65807	1	1	43891	145	0
44631	1	VacNone	40-65	M	0	GAUTENG	44119	65807	1	1	43891	227	0
44658	1	VacNone	40-65	M	1	KWAZULU-NATAL	44207	65807	1	1	43891	315	0
44688	1	VacNone	>65	F	0	KWAZULU-NATAL	44198	65807	1	1	43891	306	0
44693	1	VacNone	>65	F	1	KWAZULU-NATAL	44208	65807	1	1	43891	316	0
44698	1	VacNone	40-65	F	0	KWAZULU-NATAL	44048	65807	1	1	43891	156	0
44703	1	VacNone	40-65	M	1	EASTERN CAPE	44465	65807	1	1	43891	573	0
44737	1	VacNone	40-65	F	0	EASTERN CAPE	44001	65807	1	1	43891	109	0
44762	1	VacNone	40-65	M	1	WESTERN CAPE	44633	65807	1	1	43891	741	0
44778	1	VacNone	40-65	M	0	WESTERN CAPE	44218	65807	1	1	43891	326	0
44825	1	VacNone	>65	F	1	WESTERN CAPE	44211	65807	1	1	43891	319	0
44843	1	VacComp	25-40	F	1	WESTERN CAPE	44548	65807	1	1	43891	656	0
44850	1	VacNone	>65	M	1	WESTERN CAPE	44191	65807	1	1	43891	299	0
44851	1	VacNone	40-65	F	1	WESTERN CAPE	44191	65807	1	1	43891	299	0
44925	1	VacNone	>65	F	1	WESTERN CAPE	44197	65807	1	1	43891	305	0
44939	1	VacNone	40-65	F	1	EASTERN CAPE	44149	65807	1	1	43891	257	0
44945	1	VacNone	40-65	M	0	EASTERN CAPE	44394	65807	1	1	43891	502	0
44960	1	VacNone	25-40	F	0	NORTH WEST	44190	65807	1	1	43891	298	0
45078	1	VacNone	40-65	M	0	KWAZULU-NATAL	44356	65807	1	1	43891	464	0
45100	1	VacNone	40-65	M	1	FREE STATE	44242	65807	1	1	43891	350	0
45130	1	VacNone	<18	F	0	WESTERN CAPE	44428	65807	1	1	43891	536	0
45142	1	VacNone	25-40	F	0	KWAZULU-NATAL	44557	65807	1	1	43891	665	0
45199	1	VacNone	40-65	F	1	GAUTENG	44546	65807	1	1	43891	654	0
45202	1	VacNone	>65	M	1	MPUMALANGA	44195	65807	1	1	43891	303	0
45222	1	VacNone	40-65	F	0	GAUTENG	44015	65807	1	1	43891	123	0
45264	1	VacNone	40-65	F	1	GAUTENG	44615	65807	1	1	43891	723	0
45274	1	VacPart	40-65	M	0	GAUTENG	44753	65807	1	1	43891	861	0
45280	1	VacNone	40-65	F	0	GAUTENG	44402	65807	1	1	43891	510	0
45293	1	VacNone	40-65	M	1	GAUTENG	44320	65807	1	1	43891	428	0
45312	1	VacNone	40-65	M	0	GAUTENG	44213	65807	1	1	43891	321	0
45359	1	VacNone	40-65	F	0	GAUTENG	44341	65807	1	1	43891	449	0
45417	1	VacNone	18-25	M	1	KWAZULU-NATAL	44692	65807	1	1	43891	800	0
45447	1	VacNone	40-65	M	1	KWAZULU-NATAL	44258	65807	1	1	43891	366	0
45480	1	VacPart	40-65	M	1	KWAZULU-NATAL	44433	65807	1	1	43891	541	0
45599	1	VacNone	18-25	F	0	MPUMALANGA	44421	65807	1	1	43891	529	0
45617	1	VacNone	40-65	M	1	GAUTENG	44019	65807	1	1	43891	127	0
45617	1	VacNone	40-65	M	1	GAUTENG	44035	65938	1	1	44022	12	0
45676	1	VacNone	40-65	M	1	KWAZULU-NATAL	44016	65807	1	1	43891	124	0
45694	1	VacPart	40-65	F	1	GAUTENG	44738	65807	1	1	43891	846	0
45796	1	VacNone	>65	M	1	GAUTENG	44051	65807	1	1	43891	159	0
45797	1	VacNone	>65	F	1	GAUTENG	44015	65807	1	1	43891	123	0
45797	1	VacNone	>65	F	1	GAUTENG	44085	65938	1	1	44022	62	0
45884	1	VacNone	40-65	M	1	KWAZULU-NATAL	44065	65807	1	1	43891	173	0
45943	1	VacNone	40-65	F	1	KWAZULU-NATAL	44040	65807	1	1	43891	148	0
46028	1	VacNone	40-65	F	1	GAUTENG	44185	65807	1	1	43891	293	0
46072	1	VacNone	40-65	F	1	KWAZULU-NATAL	44198	65807	1	1	43891	306	0
46072	1	VacNone	40-65	F	1	KWAZULU-NATAL	44246	66161	1	1	44245	1	0
46124	1	VacNone	40-65	F	0	KWAZULU-NATAL	44014	65807	1	1	43891	122	0
46199	1	VacNone	>65	M	1	WESTERN CAPE	44220	65807	1	1	43891	328	0
46200	1	VacNone	>65	F	1	WESTERN CAPE	44213	65807	1	1	43891	321	0
46223	1	VacNone	40-65	M	0	GAUTENG	44414	65807	1	1	43891	522	0
46318	1	VacComp	25-40	F	0	WESTERN CAPE	44547	65807	1	1	43891	655	0
46319	1	VacNone	>65	F	1	WESTERN CAPE	44196	65807	1	1	43891	304	0
46325	1	VacNone	>65	M	1	GAUTENG	44197	65807	1	1	43891	305	0
46339	1	VacNone	40-65	M	1	WESTERN CAPE	44451	65807	1	1	43891	559	0
46339	1	VacNone	40-65	M	1	WESTERN CAPE	44504	66418	1	1	44502	1	0
46381	1	VacPart	40-65	M	0	WESTERN CAPE	44427	65807	1	1	43891	535	0
46468	1	VacNone	<18	F	1	WESTERN CAPE	44452	65807	1	1	43891	560	0
46501	1	VacNone	40-65	M	1	FREE STATE	44326	65807	1	1	43891	434	0
46552	1	VacNone	40-65	F	0	WESTERN CAPE	44548	65807	1	1	43891	656	0
46582	1	VacNone	25-40	F	1	EASTERN CAPE	44177	65807	1	1	43891	285	0
46604	1	VacNone	40-65	M	1	EASTERN CAPE	44039	65807	1	1	43891	147	0
46615	1	VacNone	40-65	M	0	GAUTENG	44371	65807	1	1	43891	479	0
46729	1	VacPart	>65	M	1	KWAZULU-NATAL	44423	65807	1	1	43891	531	0
46730	1	VacPart	>65	F	0	KWAZULU-NATAL	44423	65807	1	1	43891	531	0
46736	1	VacNone	40-65	F	1	KWAZULU-NATAL	44184	65807	1	1	43891	292	0
46760	1	VacNone	>65	F	1	WESTERN CAPE	44421	65807	1	1	43891	529	0
46760	1	VacNone	>65	F	1	WESTERN CAPE	44442	66356	1	1	44440	1	0
46784	1	VacNone	40-65	F	1	KWAZULU-NATAL	44394	65807	1	1	43891	502	0
46858	1	VacNone	40-65	F	1	WESTERN CAPE	44446	65807	1	1	43891	554	0
46872	1	VacNone	<18	M	0	WESTERN CAPE	44678	65807	1	1	43891	786	0
46879	1	VacNone	25-40	M	1	WESTERN CAPE	43980	65807	1	1	43891	88	0
46884	1	VacNone	25-40	F	0	LIMPOPO	44387	65807	1	1	43891	495	0
46918	1	VacNone	40-65	M	1	MPUMALANGA	44269	65807	1	1	43891	377	0
46985	1	VacNone	40-65	M	1	WESTERN CAPE	43991	65807	1	1	43891	99	0
46993	1	VacNone	40-65	M	1	WESTERN CAPE	44206	65807	1	1	43891	314	0
47016	1	VacNone	25-40	F	0	WESTERN CAPE	44179	65807	1	1	43891	287	0
47041	1	VacNone	<18	M	0	EASTERN CAPE	44559	65807	1	1	43891	667	0
47078	1	VacNone	40-65	M	1	NORTHERN CAPE	44328	65807	1	1	43891	436	0
47090	1	VacNone	40-65	F	0	GAUTENG	44327	65807	1	1	43891	435	0
47149	1	VacNone	40-65	M	1	WESTERN CAPE	44381	65807	1	1	43891	489	0
47160	1	VacNone	40-65	M	1	KWAZULU-NATAL	44214	65807	1	1	43891	322	0
47182	1	VacPart	40-65	M	1	WESTERN CAPE	44591	65807	1	1	43891	699	0
47192	1	VacNone	25-40	F	1	WESTERN CAPE	44194	65807	1	1	43891	302	0
47192	1	VacNone	25-40	F	1	WESTERN CAPE	44204	66109	1	1	44193	10	0
47247	1	VacPart	>65	F	1	KWAZULU-NATAL	44408	65807	1	1	43891	516	0
47247	1	VacPart	>65	F	1	KWAZULU-NATAL	44416	66340	1	1	44424	1	0
47275	1	VacNone	40-65	M	1	GAUTENG	44024	65807	1	1	43891	132	0
47275	1	VacNone	40-65	M	1	GAUTENG	44044	65950	1	1	44034	9	0
47310	1	VacNone	25-40	F	0	GAUTENG	44383	65807	1	1	43891	491	0
47325	1	VacNone	40-65	F	0	GAUTENG	44182	65807	1	1	43891	290	0
47360	1	VacNone	40-65	F	1	WESTERN CAPE	44205	65807	1	1	43891	313	0
47360	1	VacNone	40-65	F	1	WESTERN CAPE	44266	66180	1	1	44264	1	0
47372	1	VacComp	>65	M	1	WESTERN CAPE	44557	65807	1	1	43891	665	0
47372	1	VacComp	>65	M	1	WESTERN CAPE	44605	66519	1	1	44603	1	0
47403	1	VacNone	<18	M	0	WESTERN CAPE	44701	66257	1	1	44341	359	0
47418	1	VacNone	40-65	M	0	WESTERN CAPE	44415	65807	1	1	43891	523	0
47475	1	VacNone	>65	M	1	NORTHERN CAPE	44186	65807	1	1	43891	294	0
47491	1	VacNone	25-40	F	0	NORTHERN CAPE	44032	65807	1	1	43891	140	0
47522	1	VacNone	25-40	F	1	WESTERN CAPE	44198	65807	1	1	43891	306	0
47562	1	VacNone	>65	F	1	GAUTENG	44551	65807	1	1	43891	659	0
47705	1	VacNone	40-65	M	1	KWAZULU-NATAL	44426	65807	1	1	43891	534	0
47735	1	VacNone	<18	M	0	WESTERN CAPE	44133	65807	1	1	43891	241	0
47785	1	VacNone	40-65	M	1	WESTERN CAPE	44446	65807	1	1	43891	554	0
47824	1	VacNone	40-65	M	1	MPUMALANGA	44386	65807	1	1	43891	494	0
47872	1	VacNone	>65	F	1	KWAZULU-NATAL	44413	65807	1	1	43891	521	0
47929	1	VacNone	25-40	F	0	WESTERN CAPE	44178	65807	1	1	43891	286	0
48007	1	VacNone	40-65	F	0	EASTERN CAPE	44390	65807	1	1	43891	498	0
48035	1	VacPart	40-65	M	0	WESTERN CAPE	44443	65807	1	1	43891	551	0
48044	1	VacNone	40-65	F	0	WESTERN CAPE	44218	65807	1	1	43891	326	0
48116	1	VacPart	40-65	F	1	WESTERN CAPE	44432	65807	1	1	43891	540	0
48127	1	VacNone	25-40	F	0	WESTERN CAPE	44423	65807	1	1	43891	531	0
48130	1	VacNone	>65	M	1	WESTERN CAPE	44006	65807	1	1	43891	114	0
48214	1	VacNone	<18	F	0	WESTERN CAPE	44233	65807	1	1	43891	341	0
48230	1	VacNone	40-65	M	1	WESTERN CAPE	44708	65807	1	1	43891	816	0
48294	1	VacPart	40-65	M	1	FREE STATE	44577	65807	1	1	43891	685	0
48320	1	VacNone	>65	M	1	WESTERN CAPE	44006	65807	1	1	43891	114	0
48321	1	VacNone	40-65	F	1	WESTERN CAPE	44001	65807	1	1	43891	109	0
48326	1	VacNone	40-65	M	1	KWAZULU-NATAL	44018	65807	1	1	43891	126	0
48326	1	VacNone	40-65	M	1	KWAZULU-NATAL	44372	65945	1	1	44029	342	0
48326	1	VacNone	40-65	M	1	KWAZULU-NATAL	44394	66306	1	1	44390	3	0
48339	1	VacNone	<18	M	0	KWAZULU-NATAL	44573	66014	1	1	44098	474	0
48343	1	VacNone	40-65	M	1	FREE STATE	44292	65807	1	1	43891	400	0
48361	1	VacPart	40-65	F	1	WESTERN CAPE	44570	65807	1	1	43891	678	0
48402	1	VacNone	40-65	F	1	WESTERN CAPE	44184	65807	1	1	43891	292	0
48416	1	VacNone	40-65	F	1	WESTERN CAPE	44200	65807	1	1	43891	308	0
48429	1	VacNone	>65	M	1	WESTERN CAPE	44190	65807	1	1	43891	298	0
48463	1	VacNone	40-65	M	0	NORTHERN CAPE	44224	65807	1	1	43891	332	0
48508	1	VacNone	40-65	M	1	WESTERN CAPE	44217	65807	1	1	43891	325	0
48515	1	VacNone	40-65	M	1	WESTERN CAPE	44374	65807	1	1	43891	482	0
48524	1	VacNone	40-65	F	1	GAUTENG	44356	65807	1	1	43891	464	0
48543	1	VacComp	18-25	M	0	GAUTENG	44587	65807	1	1	43891	695	0
48547	1	VacNone	40-65	M	1	NORTH WEST	44407	65807	1	1	43891	515	0
48572	1	VacNone	40-65	F	0	GAUTENG	44181	65807	1	1	43891	289	0
48609	1	VacNone	>65	M	0	MPUMALANGA	44177	65807	1	1	43891	285	0
48658	1	VacNone	40-65	F	1	WESTERN CAPE	44346	65807	1	1	43891	454	0
48693	1	VacNone	>65	M	1	KWAZULU-NATAL	44030	65807	1	1	43891	138	0
48743	1	VacNone	>65	F	1	MPUMALANGA	44362	65807	1	1	43891	470	0
48779	1	VacNone	25-40	F	0	WESTERN CAPE	44265	65807	1	1	43891	373	0
48783	1	VacNone	40-65	F	1	NORTHERN CAPE	44571	65807	1	1	43891	679	0
48799	1	VacNone	40-65	M	1	GAUTENG	44455	65807	1	1	43891	563	0
48811	1	VacNone	40-65	M	1	GAUTENG	44379	65807	1	1	43891	487	0
48923	1	VacNone	40-65	M	1	WESTERN CAPE	44171	65807	1	1	43891	279	0
48923	1	VacNone	40-65	M	1	WESTERN CAPE	44176	66090	1	1	44174	1	0
49020	1	VacNone	40-65	F	1	KWAZULU-NATAL	44187	65807	1	1	43891	295	0
49043	1	VacPart	25-40	F	1	MPUMALANGA	44556	65807	1	1	43891	664	0
49148	1	VacNone	40-65	M	0	LIMPOPO	44199	65807	1	1	43891	307	0
49148	1	VacNone	40-65	M	0	LIMPOPO	44204	66115	1	1	44199	4	0
49153	1	VacNone	25-40	M	1	NORTH WEST	44568	65807	1	1	43891	676	0
49175	1	VacNone	>65	M	1	MPUMALANGA	44421	65807	1	1	43891	529	0
49176	1	VacNone	>65	F	1	MPUMALANGA	44415	65807	1	1	43891	523	0
49222	1	VacNone	40-65	M	1	GAUTENG	44037	65807	1	1	43891	145	0
49224	1	VacNone	25-40	F	0	GAUTENG	44030	65807	1	1	43891	138	0
49272	1	VacNone	40-65	M	1	GAUTENG	44384	65807	1	1	43891	492	0
49292	1	VacNone	40-65	M	1	GAUTENG	44207	65807	1	1	43891	315	0
49341	1	VacNone	25-40	M	0	MPUMALANGA	44052	65807	1	1	43891	160	0
49387	1	VacNone	40-65	F	1	KWAZULU-NATAL	44021	65807	1	1	43891	129	0
49389	1	VacNone	18-25	F	0	KWAZULU-NATAL	44033	65807	1	1	43891	141	0
49390	1	VacNone	<18	M	1	KWAZULU-NATAL	44014	65807	1	1	43891	122	0
49390	1	VacNone	<18	M	1	KWAZULU-NATAL	44021	65930	1	1	44014	6	0
49544	1	VacNone	25-40	M	1	WESTERN CAPE	44183	65807	1	1	43891	291	0
49589	1	VacNone	<18	F	1	GAUTENG	44389	66253	1	1	44337	51	0
49608	1	VacNone	<18	M	0	KWAZULU-NATAL	44109	65807	1	1	43891	217	0
49624	1	VacNone	40-65	F	1	WESTERN CAPE	44150	65807	1	1	43891	258	0
49655	1	VacNone	40-65	M	1	NORTH WEST	44215	65807	1	1	43891	323	0
49719	1	VacNone	40-65	F	1	GAUTENG	44024	65807	1	1	43891	132	0
49758	1	VacNone	40-65	M	1	KWAZULU-NATAL	44446	65807	1	1	43891	554	0
49798	1	VacNone	<18	M	0	GAUTENG	44542	66030	1	1	44114	427	0
49806	1	VacNone	40-65	F	1	KWAZULU-NATAL	44212	65807	1	1	43891	320	0
49855	1	VacNone	25-40	F	0	MPUMALANGA	44190	65807	1	1	43891	298	0
49907	1	VacNone	40-65	F	0	GAUTENG	44333	66082	1	1	44166	166	0
49937	1	VacNone	40-65	F	1	GAUTENG	44393	65807	1	1	43891	501	0
49940	1	VacNone	25-40	F	1	GAUTENG	44367	65807	1	1	43891	475	0
49954	1	VacNone	40-65	F	1	KWAZULU-NATAL	44021	65807	1	1	43891	129	0
49969	1	VacNone	40-65	F	1	LIMPOPO	44203	65807	1	1	43891	311	0
50006	1	VacNone	40-65	F	0	EASTERN CAPE	44194	65807	1	1	43891	302	0
50070	1	VacNone	>65	F	1	FREE STATE	44220	65807	1	1	43891	328	0
50185	1	VacNone	40-65	M	1	EASTERN CAPE	44133	65807	1	1	43891	241	0
50281	1	VacNone	40-65	F	1	KWAZULU-NATAL	44213	65807	1	1	43891	321	0
50287	1	VacNone	40-65	M	1	GAUTENG	44384	65807	1	1	43891	492	0
50356	1	VacNone	25-40	F	0	LIMPOPO	44036	65807	1	1	43891	144	0
50359	1	VacNone	40-65	F	1	LIMPOPO	44191	65807	1	1	43891	299	0
50506	1	VacNone	18-25	M	0	GAUTENG	44348	65807	1	1	43891	456	0
50575	1	VacNone	40-65	M	0	GAUTENG	44193	65807	1	1	43891	301	0
50587	1	VacNone	40-65	F	1	EASTERN CAPE	44707	65807	1	1	43891	815	0
50600	1	VacNone	25-40	F	1	WESTERN CAPE	44063	65807	1	1	43891	171	0
[truncated: 696,167+ more rows]
