# Supplementary material for: Impact of COVID-19 vaccination on hospitalization, hospital utilization and expenditure for COVID-19: A retrospective cohort analysis of a South African private health insured population
Source: PLoS One. 2025 Jan 24;20(1):e0317686. doi: 10.1371/journal.pone.0317686 (PMC11760578; doi:10.1371/journal.pone.0317686)
Supplement: S3 Table — (XLSX) [file pone.0317686.s003.xlsx]

## Sheet: variable list and descriptions
Hospital utilisation and expenditure dataset:
File Structure:	1 Record for very hospital event. 1 Record for every individual who had no hospital event.
Variable
AnonStudyNumber	Unique anonymised study number
HospitalAdmit_Indicator	Hospital Admission Indicator
HospDays	Number of days in hospital for the event
DiscDollarPaid	Total amount paid by insurer (USD) for services rendered while hospitalised
Vac_Status	Vaccination status at time of hospital event, Vaccination status of study exit date if never hospitalised
Ageggroup	Age group
Gender	Gender
Chronic01	Chronic Status (0 i f no chronic condition, 1 if individual had at least one chronic condition)
Province	Region (South African provinces)

## Sheet: UtilandExpendDataset
AnonStudyNumber	HospitalAdmit_Indicator	HospAdmissionNumber	HospDays	DiscDollarPaid	Vac_Status	Ageggroup	Gender	Chronic01	Province
6	1	1	1	169.999	None	>65	F	1	GAUTENG
7	1	1	7	591.967	None	>65	F	1	WESTERN CAPE
7	1	2	3	282.711	None	>65	F	1	WESTERN CAPE
11	1	1	11	65.1766	None	>65	F	0	KWAZULU-NATAL
15	1	1	22	3554.1	None	>65	M	1	GAUTENG
22	1	1	22	408.245	Part	>65	M	1	LIMPOPO
22	1	2	2	117.387	Part	>65	M	1	LIMPOPO
27	1	1	7	25.9282	None	>65	F	1	GAUTENG
33	1	1	18	369.768	Part	>65	F	1	WESTERN CAPE
70	1	1	8	284.379	Part	>65	M	1	GAUTENG
71	1	1	16	1714.89	Part	>65	F	1	GAUTENG
125	1	1	19	1786.41	None	>65	M	1	GAUTENG
125	1	2	6	122.847	None	>65	M	1	GAUTENG
128	1	1	30	426.207	None	>65	M	1	NORTH WEST
128	1	2	2	28.7756	None	>65	M	1	NORTH WEST
129	1	1	44	3593.74	None	>65	M	0	GAUTENG
134	1	1	4	478.578	Comp	>65	F	1	WESTERN CAPE
140	1	1	21	314.662	None	>65	F	1	GAUTENG
173	1	1	19	2239.77	None	>65	M	0	GAUTENG
177	1	1	7	548.164	None	>65	M	1	GAUTENG
183	1	1	12	822.869	Comp	>65	F	1	GAUTENG
183	1	2	66	12107.2	Comp	>65	F	1	GAUTENG
183	1	3	7	250.789	Comp	>65	F	1	GAUTENG
203	1	1	20	585.508	None	>65	F	1	GAUTENG
211	1	1	9	59.6161	None	>65	F	1	GAUTENG
244	1	1	3	278.05	None	>65	F	1	WESTERN CAPE
249	1	1	9	49.5986	None	>65	F	1	GAUTENG
269	1	1	4	501.078	None	>65	F	1	GAUTENG
273	1	1	17	1259.53	None	>65	M	1	GAUTENG
278	1	1	1	33.0702	Comp	>65	F	1	GAUTENG
284	1	1	8	419.242	None	>65	M	1	GAUTENG
284	1	2	2	111.662	None	>65	M	1	GAUTENG
300	1	1	5	550.296	None	>65	F	1	GAUTENG
331	1	1	2	501.928	None	>65	M	1	GAUTENG
332	1	1	82	1790.11	None	40-65	M	1	GAUTENG
334	1	1	8	1676.55	None	>65	M	1	GAUTENG
335	1	1	34	860.028	None	>65	F	1	GAUTENG
335	1	2	27		None	>65	F	1	GAUTENG
347	1	1	8	124.241	None	>65	F	1	GAUTENG
348	1	1	13	559.955	None	>65	F	1	GAUTENG
348	1	2	6	160.829	None	>65	F	1	GAUTENG
363	1	1	19	959.612	Comp	>65	F	1	GAUTENG
367	1	1	2	84.0288	None	>65	F	1	GAUTENG
388	1	1	3	577.943	None	40-65	M	1	GAUTENG
400	1	1	45	4298.18	None	>65	M	1	GAUTENG
444	1	1	4	413.481	Part	>65	F	1	GAUTENG
468	1	1	8	156.607	Comp	40-65	M	1	WESTERN CAPE
485	1	1	7	493.4	Comp	>65	F	1	GAUTENG
485	1	2	6	1589.33	Comp	>65	F	1	GAUTENG
551	1	1	1	56.9482	None	>65	F	1	GAUTENG
571	1	1	8	1216.73	None	40-65	F	1	GAUTENG
582	1	1	10	569.78	None	>65	F	1	GAUTENG
599	1	1	17	946.595	Part	>65	M	1	NORTHERN CAPE
606	1	1	7	332.383	None	>65	F	1	GAUTENG
606	1	2	10	750.249	None	>65	F	1	GAUTENG
626	1	1	5	251.506	None	>65	F	1	GAUTENG
639	1	1	37	5532.03	None	>65	F	1	GAUTENG
644	1	1	9	726.223	None	40-65	F	1	EASTERN CAPE
662	1	1	6	413.853	Comp	>65	F	1	FREE STATE
669	1	1	9	432.354	None	>65	F	1	GAUTENG
687	1	1	2	196.217	None	>65	M	1	GAUTENG
687	1	2	12	2317.3	None	>65	M	1	GAUTENG
688	1	1	10	2788.41	None	>65	F	1	GAUTENG
701	1	1	14	1431.41	None	40-65	F	1	GAUTENG
708	1	1	7	190.643	Part	>65	F	1	GAUTENG
708	1	2	3	1154.89	Comp	>65	F	1	GAUTENG
709	1	1	4	1125.72	Part	>65	M	1	GAUTENG
711	1	1	5	513.88	None	>65	F	1	GAUTENG
729	1	1	8	1081.46	Part	>65	M	1	GAUTENG
730	1	1	10	982.833	Part	40-65	F	1	GAUTENG
735	1	1	16	139.865	Part	>65	F	1	WESTERN CAPE
737	1	1	20	12262.3	None	>65	F	1	GAUTENG
738	1	1	28	130.591	Comp	>65	M	1	GAUTENG
757	1	1	1	973.914	None	>65	F	1	GAUTENG
763	1	1	25	284.918	Comp	40-65	F	0	GAUTENG
776	1	1	2	762.785	None	>65	F	1	GAUTENG
777	1	1	1	311.313	None	>65	F	1	GAUTENG
781	1	1	15	3767.53	Part	>65	M	1	WESTERN CAPE
785	1	1	5	598.198	Part	>65	M	0	GAUTENG
785	1	2	10	245.487	Part	>65	M	0	GAUTENG
801	1	1	3	625.727	None	>65	M	1	GAUTENG
803	1	1	7	688.578	None	>65	M	0	GAUTENG
804	1	1	7	512.008	None	>65	F	1	GAUTENG
807	1	1	17	1277.89	None	>65	M	1	GAUTENG
830	1	1	1	66.6771	None	>65	F	1	WESTERN CAPE
875	1	1	8	524.542	None	>65	F	1	GAUTENG
893	1	1	14	459.443	None	>65	F	1	GAUTENG
903	1	1	22	150.216	None	40-65	F	1	GAUTENG
903	1	2	1	56.9482	None	40-65	F	1	GAUTENG
929	1	1	4	435.222	None	>65	M	1	WESTERN CAPE
930	1	1	4	336.135	None	>65	F	1	WESTERN CAPE
951	1	1	1	33.499	Comp	40-65	F	1	GAUTENG
971	1	1	5	228.983	None	40-65	M	0	GAUTENG
998	1	1	4	301.695	None	>65	M	0	GAUTENG
1033	1	1	5	1221.31	None	40-65	F	1	GAUTENG
1066	1	1	5	551.871	None	40-65	M	1	EASTERN CAPE
1071	1	1	2	61.5322	None	40-65	F	0	GAUTENG
1077	1	1	10	383.694	Part	>65	F	1	GAUTENG
1091	1	1	4	225.243	None	>65	M	1	GAUTENG
1099	1	1	7	46.1214	Part	>65	F	1	GAUTENG
1115	1	1	9	819.227	Part	>65	M	1	GAUTENG
1115	1	2	26	211.499	Comp	>65	M	1	GAUTENG
1117	1	1	5	1980.59	Comp	>65	F	1	WESTERN CAPE
1134	1	1	8	753.535	None	40-65	M	1	GAUTENG
1148	1	1	1	140.024	None	18-25	M	0	MPUMALANGA
1154	1	1	2	28.4138	None	>65	F	1	GAUTENG
1161	1	1	9	787.413	None	>65	F	1	GAUTENG
1162	1	1	63	4715.57	None	40-65	M	1	GAUTENG
1162	1	2	26	4671.86	None	40-65	M	1	GAUTENG
1162	1	3	4	294.02	None	40-65	M	1	GAUTENG
1164	1	1	6	1232.02	None	>65	M	1	GAUTENG
1175	1	1	8	292.319	Comp	>65	M	1	GAUTENG
1191	1	1	3	310.716	None	40-65	F	1	GAUTENG
1202	1	1	12	729.427	None	>65	M	1	GAUTENG
1203	1	1	6	382.75	None	>65	F	1	GAUTENG
1212	1	1	14	553.349	None	>65	F	1	GAUTENG
1218	1	1	11	945.137	None	>65	F	1	GAUTENG
1222	1	1	4	599.122	None	>65	F	1	GAUTENG
1228	1	1	7	186.479	Part	>65	M	1	GAUTENG
1228	1	2	8	117.316	Part	>65	M	1	GAUTENG
1233	1	1	1	205.825	Comp	>65	M	1	GAUTENG
1236	1	1	6	471.807	Part	>65	M	1	GAUTENG
1250	1	1	21	1275.76	None	>65	M	1	GAUTENG
1250	1	2	14	162.175	None	>65	M	1	GAUTENG
1252	1	1	5	1465.24	None	>65	M	0	GAUTENG
1252	1	2	7	1825.37	None	>65	M	0	GAUTENG
1258	1	1	3	301.456	None	40-65	F	1	EASTERN CAPE
1282	1	1	16	117.694	None	>65	M	1	GAUTENG
1293	1	1	3	1782.91	None	>65	M	0	GAUTENG
1303	1	1	1	29.37	None	40-65	F	1	GAUTENG
1303	1	2	1	29.37	None	40-65	F	1	GAUTENG
1324	1	1	14	615.433	None	>65	M	0	GAUTENG
1324	1	2	8	1126.15	None	>65	M	0	GAUTENG
1328	1	1	1	824.872	None	>65	F	1	FREE STATE
1342	1	1	41	3975.53	None	>65	F	1	GAUTENG
1353	1	1	12	1014.15	None	>65	M	1	GAUTENG
1360	1	1	27	2315.44	None	>65	M	1	GAUTENG
1370	1	1	21	2112.05	None	>65	F	1	GAUTENG
1466	1	1	8	616.438	None	40-65	F	1	GAUTENG
1493	1	1	53	1711.1	Comp	>65	M	1	GAUTENG
1496	1	1	10	653.389	None	>65	F	1	GAUTENG
1532	1	1	16	865.527	None	>65	F	1	GAUTENG
1549	1	1	4	870.157	None	>65	M	1	GAUTENG
1599	1	1	13	1098.53	None	40-65	F	1	GAUTENG
1602	1	1	26	7183.28	None	40-65	M	0	GAUTENG
1633	1	1	21	2266.8	None	40-65	M	1	LIMPOPO
1649	1	1	23	406.684	None	>65	F	1	GAUTENG
1674	1	1	4	1719.29	None	40-65	M	1	GAUTENG
1680	1	1	5	303.722	None	40-65	M	0	GAUTENG
1681	1	1	3	114.821	None	40-65	F	0	GAUTENG
1692	1	1	4	330.904	None	40-65	M	1	GAUTENG
1705	1	1	7	430.636	None	<18	F	0	GAUTENG
1708	1	1	2	393.975	None	>65	F	1	GAUTENG
1720	1	1	4	365.971	None	>65	F	1	WESTERN CAPE
1731	1	1	2	177.404	None	>65	F	1	GAUTENG
1732	1	1	4	520.483	None	>65	F	1	GAUTENG
1736	1	1	5	204.136	None	>65	M	1	GAUTENG
1744	1	1	10	371.906	Comp	>65	M	1	WESTERN CAPE
1767	1	1	5	531.022	None	40-65	F	1	GAUTENG
1775	1	1	2	235.354	None	>65	F	1	GAUTENG
1793	1	1	7	728.728	None	>65	M	1	GAUTENG
1794	1	1	9	778.535	None	>65	F	1	GAUTENG
1795	1	1	5	369.2	None	>65	F	1	KWAZULU-NATAL
1798	1	1	9	517.969	None	>65	M	1	WESTERN CAPE
1798	1	2	21	7824.12	None	>65	M	1	WESTERN CAPE
1833	1	1	14	3646.52	None	>65	M	1	NORTH WEST
1835	1	1	5	470.919	None	>65	F	1	GAUTENG
1838	1	1	6	483.012	None	>65	F	1	LIMPOPO
1853	1	1	10	1348.61	None	>65	M	1	GAUTENG
1857	1	1	6	217.288	None	>65	F	1	LIMPOPO
1858	1	1	8	689.902	None	>65	M	1	GAUTENG
1863	1	1	12	406.819	None	>65	M	0	GAUTENG
1891	1	1	7	1200.28	Part	>65	M	1	GAUTENG
1894	1	1	7	929.515	None	>65	F	1	GAUTENG
1895	1	1	19	1360.49	None	>65	F	1	GAUTENG
1911	1	1	5	214.974	Comp	>65	M	1	GAUTENG
1912	1	1	6	365.567	None	>65	F	1	GAUTENG
1916	1	1	6	450.32	None	>65	F	1	GAUTENG
1932	1	1	6	888.146	Comp	>65	F	1	GAUTENG
1948	1	1	5	292.605	None	>65	M	1	GAUTENG
1949	1	1	3	851.471	None	>65	F	1	GAUTENG
1950	1	1	17	1897.15	None	>65	M	1	GAUTENG
1974	1	1	2	241.703	Comp	>65	F	1	GAUTENG
1976	1	1	14	856.394	None	>65	F	1	GAUTENG
1988	1	1	8	456.249	Comp	>65	M	1	WESTERN CAPE
1991	1	1	6	717.534	None	>65	M	1	GAUTENG
2008	1	1	16	1723.03	Comp	>65	F	1	GAUTENG
2008	1	2	1	65.968	Comp	>65	F	1	GAUTENG
2011	1	1	5	286.43	Part	>65	M	1	GAUTENG
2012	1	1	11	1401.29	Part	>65	F	1	WESTERN CAPE
2012	1	2	7	450.887	Part	>65	F	1	WESTERN CAPE
2014	1	1	8	1453.86	Comp	>65	M	1	GAUTENG
2035	1	1	1	310.206	None	>65	M	1	GAUTENG
2035	1	2	24	48.6706	None	>65	M	1	GAUTENG
2035	1	3	18	1192.22	Comp	>65	M	1	GAUTENG
2046	1	1	2	522.829	None	>65	M	1	GAUTENG
2065	1	1	19	3414.4	None	40-65	F	0	GAUTENG
2083	1	1	7	341.315	Comp	>65	F	1	GAUTENG
2090	1	1	3	446.882	Comp	>65	F	1	GAUTENG
2134	1	1	7	276.427	Part	>65	M	1	GAUTENG
2139	1	1	2	722.867	None	>65	F	1	GAUTENG
2143	1	1	31	1367.34	Comp	>65	F	1	GAUTENG
2163	1	1	4	897.941	Part	>65	F	1	GAUTENG
2166	1	1	37	767.115	None	>65	F	1	GAUTENG
2166	1	2	4	460.19	None	>65	F	1	GAUTENG
2167	1	1	4	417.512	Comp	>65	F	1	GAUTENG
2172	1	1	20	3192.9	Comp	>65	M	1	GAUTENG
2179	1	1	9	59.9645	Part	>65	F	1	GAUTENG
2194	1	1	3	1012.22	None	>65	F	1	GAUTENG
2194	1	2	5	3023.56	None	>65	F	1	GAUTENG
2207	1	1	9	5032.64	Part	>65	F	1	WESTERN CAPE
2212	1	1	6	365.533	Comp	>65	M	1	GAUTENG
2223	1	1	45	227.307	None	>65	M	1	GAUTENG
2224	1	1	9	789.842	Part	>65	F	1	GAUTENG
2227	1	1	4	373.936	None	>65	M	1	GAUTENG
2228	1	1	3	172.989	None	>65	F	1	GAUTENG
2238	1	1	12	509.542	None	>65	F	1	GAUTENG
2238	1	2	5	295.872	None	>65	F	1	GAUTENG
2248	1	1	3	563.946	None	>65	F	1	GAUTENG
2248	1	2	5	123.115	None	>65	F	1	GAUTENG
2249	1	1	8	2168.88	None	>65	F	1	GAUTENG
2264	1	1	4	364.968	None	>65	F	1	GAUTENG
2283	1	1	3	1917.44	None	40-65	F	1	GAUTENG
2323	1	1	10	593.501	None	>65	F	1	GAUTENG
2341	1	1	3	474.962	None	>65	F	1	GAUTENG
2363	1	1	2	397.623	Comp	>65	F	1	WESTERN CAPE
2371	1	1	6	144.901	None	>65	F	1	GAUTENG
2371	1	2	15	265.68	None	>65	F	1	GAUTENG
2372	1	1	13	463.34	None	>65	F	1	GAUTENG
2388	1	1	3	496.034	None	>65	F	1	NORTHERN CAPE
2394	1	1	23	2060.68	Comp	>65	F	1	GAUTENG
2398	1	1	54	513.767	None	>65	F	1	GAUTENG
2401	1	1	14	7338.61	None	>65	F	1	GAUTENG
2404	1	1	3	314.481	Part	>65	M	1	LIMPOPO
2417	1	1	4	297.689	None	40-65	F	0	GAUTENG
2431	1	1	7	3666.64	None	>65	F	1	GAUTENG
2452	1	1	6	71.2167	None	>65	M	1	GAUTENG
2458	1	1	14	1044.06	None	>65	M	1	GAUTENG
2471	1	1	9	122.22	Comp	>65	F	1	GAUTENG
2475	1	1	6	62.6752	None	>65	M	1	GAUTENG
2563	1	1	7	379.604	Part	40-65	F	1	GAUTENG
2592	1	1	59	9392.36	None	40-65	M	1	FREE STATE
2598	1	1	11	627.199	None	>65	F	1	FREE STATE
2598	1	2	3	225.086	None	>65	F	1	FREE STATE
2617	1	1	11	418.699	Comp	>65	M	1	GAUTENG
2632	1	1	10	1745.14	None	>65	M	1	GAUTENG
2636	1	1	1	920.491	Comp	>65	F	1	GAUTENG
2642	1	1	56	867.683	Comp	>65	M	1	GAUTENG
2676	1	1	3	77.7483	Comp	>65	M	1	GAUTENG
2690	1	1	9	112.043	None	>65	F	1	KWAZULU-NATAL
2690	1	2	13	1008.79	None	>65	F	1	KWAZULU-NATAL
2701	1	1	6	175.059	None	>65	F	1	GAUTENG
2704	1	1	2	1113.65	None	>65	F	1	GAUTENG
2708	1	1	7	473.283	None	>65	F	1	GAUTENG
2714	1	1	65	1727.24	Comp	>65	M	1	GAUTENG
2719	1	1	37	3883.6	None	>65	M	1	GAUTENG
2719	1	2	41	246.559	None	>65	M	1	GAUTENG
2732	1	1	7	331.226	None	>65	F	1	FREE STATE
2736	1	1	5	583.947	Part	>65	M	1	GAUTENG
2763	1	1	3	2905.17	Comp	>65	M	1	GAUTENG
2770	1	1	23	4212.48	None	>65	M	1	GAUTENG
2770	1	2	6	493.932	None	>65	M	1	GAUTENG
2778	1	1	13	263.552	Comp	>65	F	1	GAUTENG
2797	1	1	6	939.392	Part	>65	M	1	GAUTENG
2798	1	1	26	429.403	None	>65	F	1	GAUTENG
2798	1	2	6	952.449	None	>65	F	1	GAUTENG
2813	1	1	10	4575.92	None	>65	F	1	LIMPOPO
2822	1	1	14	67.6688	None	>65	F	1	GAUTENG
2822	1	2	13	1453.3	None	>65	F	1	GAUTENG
2822	1	3	2	49.3038	Comp	>65	F	1	GAUTENG
2830	1	1	25	2879.43	None	>65	F	1	GAUTENG
2832	1	1	11	480.951	None	>65	M	1	GAUTENG
2857	1	1	11	1155.31	None	>65	M	1	WESTERN CAPE
2860	1	1	8	5809.49	None	>65	F	1	GAUTENG
2863	1	1	4	573.964	Part	>65	M	1	GAUTENG
2867	1	1	11	3791.52	None	>65	M	1	GAUTENG
2872	1	1	9	8035.98	None	>65	M	1	GAUTENG
2874	1	1	7	80.136	None	>65	M	1	GAUTENG
2877	1	1	13	19063.6	None	40-65	F	0	GAUTENG
2880	1	1	6	9907.1	None	>65	F	1	GAUTENG
2890	1	1	2	236.697	Part	>65	F	1	GAUTENG
2900	1	1	24	1903.48	None	40-65	M	1	GAUTENG
2901	1	1	18	1084.73	None	40-65	F	0	GAUTENG
2906	1	1	10	1312.55	None	>65	F	1	GAUTENG
2920	1	1	7	395.219	None	40-65	M	1	GAUTENG
2921	1	1	11	1170.57	None	>65	F	1	GAUTENG
2951	1	1	15	575.264	None	40-65	M	1	GAUTENG
2951	1	2	14	834.051	Part	40-65	M	1	GAUTENG
2951	1	3	14	662.194	Part	40-65	M	1	GAUTENG
2990	1	1	12	226.054	None	>65	F	1	GAUTENG
3020	1	1	5	1054.13	Part	>65	F	1	GAUTENG
3024	1	1	16	3120.21	None	>65	M	1	GAUTENG
3036	1	1	6	107.402	Comp	>65	M	1	GAUTENG
3041	1	1	8	379.178	None	>65	F	1	GAUTENG
3041	1	2	26	3223.25	None	>65	F	1	GAUTENG
3058	1	1	19	26646.3	None	>65	M	1	GAUTENG
3076	1	1	6	1234.22	None	>65	F	1	GAUTENG
3090	1	1	2	302.679	Part	>65	M	1	GAUTENG
3091	1	1	3	501.428	Comp	>65	F	1	GAUTENG
3112	1	1	13	1740.2	None	>65	F	1	GAUTENG
3114	1	1	1	158.486	None	>65	F	1	GAUTENG
3117	1	1	3	986.491	Part	>65	F	1	GAUTENG
3120	1	1	6	527.166	None	>65	F	1	GAUTENG
3121	1	1	5	641.606	None	>65	M	1	GAUTENG
3124	1	1	2	118.01	Part	>65	M	1	GAUTENG
3126	1	1	12	236.828	None	>65	F	1	GAUTENG
3139	1	1	2	594.004	Comp	>65	M	1	WESTERN CAPE
3144	1	1	4	332.491	None	>65	F	1	GAUTENG
3144	1	2	8	88.0822	None	>65	F	1	GAUTENG
3154	1	1	12	2320.64	None	>65	F	1	GAUTENG
3159	1	1	5	1249.43	None	40-65	F	1	GAUTENG
3163	1	1	11	3423.49	None	40-65	F	1	GAUTENG
3190	1	1	7	659.956	Comp	>65	F	1	GAUTENG
3210	1	1	35	4381.95	None	>65	M	1	GAUTENG
3210	1	2	30	4033.91	None	>65	M	1	GAUTENG
3218	1	1	23	2456.42	None	>65	M	1	LIMPOPO
3220	1	1	12	772.384	None	>65	F	1	GAUTENG
3253	1	1	6	7664	None	40-65	F	1	GAUTENG
3262	1	1	1	30.4919	Comp	>65	M	1	GAUTENG
3267	1	1	19	8116.01	None	>65	M	1	GAUTENG
3281	1	1	8	1924.24	None	40-65	M	1	GAUTENG
3281	1	2	2	187.047	None	40-65	M	1	GAUTENG
3289	1	1	3	108.737	None	40-65	M	1	GAUTENG
3293	1	1	6	253.158	None	40-65	M	1	GAUTENG
3298	1	1	102	20926.5	None	40-65	M	1	GAUTENG
3307	1	1	6	152.96	None	>65	M	0	GAUTENG
3321	1	1	7	190.964	None	40-65	M	1	GAUTENG
3328	1	1	2	259.926	None	>65	M	0	GAUTENG
3344	1	1	11	1516.96	Part	40-65	M	1	GAUTENG
3352	1	1	2	157.809	None	40-65	F	1	GAUTENG
3358	1	1	4	589.842	None	>65	M	1	GAUTENG
3363	1	1	2	412.059	None	40-65	M	0	GAUTENG
3391	1	1	3	91.8274	None	>65	M	1	GAUTENG
3400	1	1	29	464.603	None	>65	M	1	GAUTENG
3402	1	1	28	13990.8	None	>65	M	0	GAUTENG
3402	1	2	38	2773.62	None	>65	M	0	GAUTENG
3437	1	1	1	336.524	None	>65	F	1	EASTERN CAPE
3437	1	2	10	2108.32	None	>65	F	1	EASTERN CAPE
3464	1	1	6	1787.06	None	18-25	F	1	FREE STATE
3467	1	1	3	2341.82	None	>65	F	1	EASTERN CAPE
3500	1	1	6	1188.92	Part	>65	F	1	WESTERN CAPE
3506	1	1	1	400.018	Part	>65	F	1	WESTERN CAPE
3551	1	1	23	440.096	None	>65	M	1	WESTERN CAPE
3557	1	1	10	648.171	None	>65	F	1	WESTERN CAPE
3562	1	1	11	1438.07	Part	>65	F	1	WESTERN CAPE
3578	1	1	8	137.902	Comp	>65	M	1	WESTERN CAPE
3580	1	1	5	165.139	None	>65	F	1	WESTERN CAPE
3580	1	2	13	619.22	None	>65	F	1	WESTERN CAPE
3581	1	1	8	65.1759	None	>65	F	1	WESTERN CAPE
3603	1	1	12	649.606	None	>65	F	1	WESTERN CAPE
3614	1	1	5	362.372	None	>65	F	1	GAUTENG
3626	1	1	6	297.826	None	>65	F	1	GAUTENG
3630	1	1	19	1376.06	None	>65	F	1	GAUTENG
3630	1	2	16	548.623	None	>65	F	1	GAUTENG
3643	1	1	7	36.534	None	>65	F	1	EASTERN CAPE
3643	1	2	7	28.4138	None	>65	F	1	EASTERN CAPE
3647	1	1	3	588.087	Comp	40-65	M	1	EASTERN CAPE
3679	1	1	2	66.6771	None	>65	F	1	WESTERN CAPE
3680	1	1	1	156.921	None	>65	F	1	WESTERN CAPE
3684	1	1	14	33.499	Comp	>65	F	1	WESTERN CAPE
3693	1	1	2	464.135	None	>65	F	1	NORTH WEST
3696	1	1	2	655.735	None	40-65	F	1	WESTERN CAPE
3719	1	1	1	199.198	None	>65	M	0	NORTHERN CAPE
3720	1	1	6	181.303	None	>65	F	1	NORTHERN CAPE
3726	1	1	1	305.297	None	>65	M	1	WESTERN CAPE
3744	1	1	4	848.599	None	>65	F	1	WESTERN CAPE
3761	1	1	3	440.109	None	>65	M	1	WESTERN CAPE
3761	1	2	23	1727.95	None	>65	M	1	WESTERN CAPE
3761	1	3	13	2710.14	None	>65	M	1	WESTERN CAPE
3763	1	1	1	335.881	Comp	>65	M	1	WESTERN CAPE
3764	1	1	3	353.575	None	>65	F	1	WESTERN CAPE
3794	1	1	13	733.034	Comp	>65	M	1	WESTERN CAPE
3794	1	2	7	929.496	Comp	>65	M	1	WESTERN CAPE
3803	1	1	9	2115.04	None	>65	M	1	WESTERN CAPE
3809	1	1	3	180.287	None	>65	M	1	WESTERN CAPE
3813	1	1	11	483.233	None	>65	F	1	WESTERN CAPE
3817	1	1	7	129.721	Comp	>65	F	1	WESTERN CAPE
3817	1	2	17	157.356	Comp	>65	F	1	WESTERN CAPE
3846	1	1	12	656.526	Part	40-65	F	1	NORTHERN CAPE
3855	1	1	6	867.606	Part	>65	M	1	MPUMALANGA
3855	1	2	24	5506.91	Part	>65	M	1	MPUMALANGA
3858	1	1	4	118.505	None	>65	M	1	WESTERN CAPE
3881	1	1	2	70.1877	None	>65	F	1	EASTERN CAPE
3888	1	1	2	257.239	None	>65	M	1	NORTHERN CAPE
3907	1	1	5	343.666	Part	>65	M	1	WESTERN CAPE
3911	1	1	5	507.155	None	>65	M	0	EASTERN CAPE
3923	1	1	14	4355.97	Comp	>65	F	1	NORTHERN CAPE
3928	1	1	5	568.87	None	>65	M	1	WESTERN CAPE
3944	1	1	8	502.885	Part	>65	M	1	NORTHERN CAPE
3951	1	1	26	1271.26	Comp	>65	F	1	FREE STATE
3957	1	1	6	182.094	None	>65	F	0	EASTERN CAPE
3958	1	1	33	894.865	None	>65	F	1	NORTHERN CAPE
3975	1	1	14	591.318	Comp	>65	F	1	WESTERN CAPE
3979	1	1	1	104.791	None	>65	F	1	WESTERN CAPE
3984	1	1	18	3977.43	None	>65	F	1	WESTERN CAPE
3990	1	1	1	885.927	None	>65	F	1	WESTERN CAPE
4002	1	1	3	1109.51	None	>65	M	1	WESTERN CAPE
4017	1	1	4	306.176	Comp	>65	M	1	WESTERN CAPE
4018	1	1	11	1714.91	None	>65	M	1	WESTERN CAPE
4029	1	1	3	3270.52	None	>65	M	1	WESTERN CAPE
4033	1	1	7	470.695	Part	>65	M	1	WESTERN CAPE
4046	1	1	10	665.482	None	>65	M	1	WESTERN CAPE
4056	1	1	7	859.496	Part	>65	M	1	WESTERN CAPE
4088	1	1	5	940.627	None	>65	F	1	WESTERN CAPE
4088	1	2	18	2077.56	None	>65	F	1	WESTERN CAPE
4110	1	1	14	171.186	Part	>65	M	1	WESTERN CAPE
4127	1	1	1	138.983	None	>65	F	1	WESTERN CAPE
4199	1	1	18	2740.68	None	40-65	F	1	WESTERN CAPE
4199	1	2	18	1633.79	None	40-65	F	1	WESTERN CAPE
4211	1	1	3	139.53	None	>65	M	1	WESTERN CAPE
4225	1	1	17	348.47	None	>65	F	1	WESTERN CAPE
4225	1	2	10	139.865	None	>65	F	1	WESTERN CAPE
4232	1	1	15	530.523	Comp	>65	M	1	WESTERN CAPE
4247	1	1	20	2412.57	Comp	>65	M	1	WESTERN CAPE
4258	1	1	2	236.036	None	>65	M	1	WESTERN CAPE
4258	1	2	6	430.847	None	>65	M	1	WESTERN CAPE
4258	1	3	5	1081.4	None	>65	M	1	WESTERN CAPE
4258	1	4	3	516.323	None	>65	M	1	WESTERN CAPE
4274	1	1	3	154.598	None	>65	M	1	WESTERN CAPE
4300	1	1	6	206.776	Comp	>65	M	1	WESTERN CAPE
4303	1	1	5	1054.64	Part	>65	M	1	WESTERN CAPE
4329	1	1	10	382.953	None	>65	M	1	EASTERN CAPE
4341	1	1	5	451.955	None	>65	F	1	WESTERN CAPE
4355	1	1	9	285.193	None	40-65	F	1	WESTERN CAPE
4379	1	1	2	57.5218	None	>65	M	1	WESTERN CAPE
4379	1	2	14	2905.63	None	>65	M	1	WESTERN CAPE
4382	1	1	6	270.734	None	>65	M	1	WESTERN CAPE
4405	1	1	7	5707.49	None	>65	M	1	NORTHERN CAPE
4429	1	1	7	791.828	Part	>65	F	1	WESTERN CAPE
4518	1	1	4	1373.72	Comp	>65	M	1	WESTERN CAPE
4528	1	1	5	885.548	None	>65	M	1	EASTERN CAPE
4528	1	2	17	682.254	None	>65	M	1	EASTERN CAPE
4578	1	1	46	11145.1	Part	40-65	M	1	EASTERN CAPE
4578	1	2	15	37.4317	Part	40-65	M	1	EASTERN CAPE
4592	1	1	9	544.229	None	>65	F	1	EASTERN CAPE
4677	1	1	7	443.326	None	40-65	F	1	EASTERN CAPE
4698	1	1	8	471.868	None	40-65	M	1	EASTERN CAPE
4713	1	1	14	1593.95	None	>65	M	1	EASTERN CAPE
4738	1	1	6	303.554	None	>65	M	1	FREE STATE
4765	1	1	9	1166.28	Part	>65	F	1	WESTERN CAPE
4765	1	2	8	259.697	Part	>65	F	1	WESTERN CAPE
4772	1	1	4	268.313	None	>65	F	1	WESTERN CAPE
4772	1	2	5	562.009	None	>65	F	1	WESTERN CAPE
4773	1	1	3	124.911	None	>65	M	1	WESTERN CAPE
4782	1	1	6	109.468	None	>65	F	1	WESTERN CAPE
4783	1	1	2	378.408	None	>65	F	1	WESTERN CAPE
4784	1	1	12	700.704	None	>65	F	1	WESTERN CAPE
4804	1	1	9	657.786	Part	>65	M	1	GAUTENG
4804	1	2	20	604.897	Part	>65	M	1	GAUTENG
4819	1	1	5	1752.26	None	>65	F	1	WESTERN CAPE
4821	1	1	5	371.868	None	>65	F	1	WESTERN CAPE
4823	1	1	33	7747	None	>65	F	1	WESTERN CAPE
4833	1	1	5	198.376	None	>65	M	1	WESTERN CAPE
4880	1	1	3	849.004	None	>65	F	1	WESTERN CAPE
4887	1	1	1	264.159	None	>65	M	1	WESTERN CAPE
4954	1	1	26	667.236	None	>65	F	1	WESTERN CAPE
4987	1	1	4	549.256	Part	>65	M	1	WESTERN CAPE
4988	1	1	4	490.194	Part	>65	F	1	WESTERN CAPE
4996	1	1	32	28152.4	None	>65	F	1	WESTERN CAPE
5014	1	1	26	3926.45	None	>65	F	1	WESTERN CAPE
5014	1	2	17	1784.89	None	>65	F	1	WESTERN CAPE
5014	1	3	5	287.707	Comp	>65	F	1	WESTERN CAPE
5022	1	1	14	152.477	Comp	>65	M	1	WESTERN CAPE
5033	1	1	3	275.924	None	>65	M	1	WESTERN CAPE
5041	1	1	4	45.434	None	>65	F	1	WESTERN CAPE
5047	1	1	5	463.16	None	>65	M	1	WESTERN CAPE
5047	1	2	7	114.359	None	>65	M	1	WESTERN CAPE
5066	1	1	3	54.1031	None	40-65	M	1	KWAZULU-NATAL
5066	1	2	4	172.167	None	40-65	M	1	KWAZULU-NATAL
5071	1	1	19	2492.35	Part	>65	M	1	WESTERN CAPE
5112	1	1	30	1800.74	None	40-65	M	0	WESTERN CAPE
5142	1	1	5	1192.14	None	40-65	M	1	WESTERN CAPE
5142	1	2	16	707.163	None	40-65	M	1	WESTERN CAPE
5151	1	1	2	185.348	Comp	>65	M	1	WESTERN CAPE
5169	1	1	7	445.148	None	>65	M	1	WESTERN CAPE
5179	1	1	1	215.737	None	>65	M	1	WESTERN CAPE
5234	1	1	7	333.073	None	>65	M	1	EASTERN CAPE
5239	1	1	9	756.562	None	40-65	M	1	EASTERN CAPE
5239	1	2	3	51.8564	None	40-65	M	1	EASTERN CAPE
5248	1	1	4	534.057	None	>65	M	1	WESTERN CAPE
5249	1	1	2	155.184	None	>65	F	0	WESTERN CAPE
5255	1	1	4	317.771	None	>65	F	1	NORTHERN CAPE
5292	1	1	2	259.476	Comp	>65	M	1	EASTERN CAPE
5323	1	1	17	637.753	Part	>65	F	1	WESTERN CAPE
5339	1	1	3	253.702	None	>65	F	1	WESTERN CAPE
5349	1	1	11	447.568	Comp	>65	M	1	WESTERN CAPE
5363	1	1	3	188.732	Comp	>65	M	1	WESTERN CAPE
5369	1	1	4	406.255	None	>65	F	1	WESTERN CAPE
5398	1	1	4	214.36	Comp	>65	M	1	WESTERN CAPE
5472	1	1	20	3453.11	None	>65	M	1	EASTERN CAPE
5533	1	1	8	1396.69	None	>65	M	1	WESTERN CAPE
5541	1	1	10	139.865	None	>65	M	1	WESTERN CAPE
5543	1	1	3	261.91	None	>65	F	1	WESTERN CAPE
5543	1	2	12	332.54	None	>65	F	1	WESTERN CAPE
5569	1	1	6	1256.93	Comp	>65	M	1	WESTERN CAPE
5591	1	1	6	3068.84	Comp	>65	M	1	WESTERN CAPE
5610	1	1	6	244.727	None	>65	M	1	WESTERN CAPE
5640	1	1	2	29.37	Comp	>65	F	1	WESTERN CAPE
5652	1	1	17	2910.44	Part	>65	F	1	WESTERN CAPE
5691	1	1	13	1020.29	Part	>65	M	1	WESTERN CAPE
5727	1	1	2	501.082	Comp	>65	M	1	WESTERN CAPE
5731	1	1	20	573.731	None	>65	F	1	WESTERN CAPE
5742	1	1	10	675.955	None	40-65	F	1	WESTERN CAPE
5742	1	2	7	224.47	None	40-65	F	1	WESTERN CAPE
5746	1	1	6	733.909	None	>65	F	1	WESTERN CAPE
5746	1	2	1	885.688	None	>65	F	1	WESTERN CAPE
5775	1	1	35	114.198	None	>65	M	1	WESTERN CAPE
5852	1	1	6	1106.04	None	>65	F	1	WESTERN CAPE
5857	1	1	17	2456.93	None	>65	F	1	WESTERN CAPE
5908	1	1	8	3817.28	Part	>65	M	1	WESTERN CAPE
5911	1	1	11	1062.39	Part	>65	F	1	WESTERN CAPE
5913	1	1	18	173.967	None	40-65	F	1	WESTERN CAPE
5938	1	1	6	1226.67	Comp	>65	M	1	WESTERN CAPE
5940	1	1	36	1533	None	>65	M	1	NORTHERN CAPE
5947	1	1	33	6243.05	Part	>65	M	1	WESTERN CAPE
5953	1	1	16	308.097	Comp	>65	F	1	WESTERN CAPE
5976	1	1	8	1751.8	None	>65	M	1	WESTERN CAPE
5994	1	1	14	870.226	Part	>65	M	1	WESTERN CAPE
6008	1	1	10	453.731	Part	>65	M	1	EASTERN CAPE
6010	1	1	14	2621.16	Part	>65	M	1	WESTERN CAPE
6032	1	1	9	673.644	None	>65	F	0	WESTERN CAPE
6032	1	2	4	322.461	None	>65	F	0	WESTERN CAPE
6059	1	1	17	2689.19	Comp	>65	M	1	WESTERN CAPE
6059	1	2	5	33.2339	Comp	>65	M	1	WESTERN CAPE
6059	1	3	23	133.24	Comp	>65	M	1	WESTERN CAPE
6073	1	1	2	360.323	Comp	40-65	F	1	WESTERN CAPE
6079	1	1	10	679.488	Comp	>65	F	1	WESTERN CAPE
6163	1	1	4	640.364	None	>65	M	1	WESTERN CAPE
6201	1	1	49	3215.27	None	>65	F	1	WESTERN CAPE
6201	1	2	3	221.038	None	>65	F	1	WESTERN CAPE
6237	1	1	6	1181.76	None	>65	M	1	WESTERN CAPE
6267	1	1	29	1940.78	None	>65	M	1	WESTERN CAPE
6280	1	1	5	280.953	Part	>65	M	1	WESTERN CAPE
6359	1	1	11	492.251	Comp	>65	F	1	WESTERN CAPE
6359	1	2	28	560.926	Comp	>65	F	1	WESTERN CAPE
6359	1	3	13	514.968	Comp	>65	F	1	WESTERN CAPE
6359	1	4	14	163.631	Comp	>65	F	1	WESTERN CAPE
6508	1	1	6	294.53	Comp	>65	M	1	WESTERN CAPE
6515	1	1	7	788.11	None	>65	F	1	WESTERN CAPE
6588	1	1	12	1736.75	None	>65	F	1	WESTERN CAPE
6603	1	1	9	431.083	None	>65	F	1	WESTERN CAPE
6660	1	1	16	274.632	Comp	>65	M	1	WESTERN CAPE
6688	1	1	11	491.947	Comp	>65	M	1	WESTERN CAPE
6721	1	1	10	515.615	None	>65	M	1	WESTERN CAPE
6783	1	1	10	782.914	None	>65	F	1	WESTERN CAPE
6783	1	2	10	401.712	None	>65	F	1	WESTERN CAPE
6855	1	1	16	576.644	None	>65	F	1	NORTHERN CAPE
6861	1	1	6	307.831	None	>65	F	1	FREE STATE
6861	1	2	1	154.788	None	>65	F	1	FREE STATE
6874	1	1	3	325.53	Part	>65	F	1	NORTHERN CAPE
6880	1	1	2	438.124	None	18-25	F	0	NORTHERN CAPE
6887	1	1	8	2735.58	None	>65	M	1	WESTERN CAPE
6904	1	1	8	552.868	None	>65	F	1	WESTERN CAPE
6904	1	2	42	15590.5	None	>65	F	1	WESTERN CAPE
6908	1	1	9	1798.08	None	>65	M	1	NORTHERN CAPE
6920	1	1	21	3168.88	None	>65	M	1	NORTHERN CAPE
7017	1	1	4	176.674	None	>65	M	1	WESTERN CAPE
7031	1	1	2	166.005	Comp	>65	M	1	WESTERN CAPE
7059	1	1	3	485.581	None	>65	F	1	WESTERN CAPE
7067	1	1	3	696.269	None	>65	F	1	WESTERN CAPE
7123	1	1	7	3411.03	Part	>65	F	1	WESTERN CAPE
7123	1	2	17	5442.79	Part	>65	F	1	WESTERN CAPE
7141	1	1	2	942.345	None	>65	F	1	WESTERN CAPE
7206	1	1	20	3233.03	None	>65	M	1	WESTERN CAPE
7215	1	1	11	637.835	None	40-65	M	1	WESTERN CAPE
7228	1	1	1	456.886	None	>65	M	1	WESTERN CAPE
7247	1	1	4	1011.54	None	>65	F	1	WESTERN CAPE
7255	1	1	23	123.705	None	>65	F	1	WESTERN CAPE
7256	1	1	4	410.476	Part	>65	F	1	WESTERN CAPE
7264	1	1	30	3137.79	None	>65	F	1	WESTERN CAPE
7264	1	2	6	23.1729	None	>65	F	1	WESTERN CAPE
7285	1	1	6	758.142	None	>65	M	1	WESTERN CAPE
7285	1	2	9	882.915	None	>65	M	1	WESTERN CAPE
7286	1	1	5	184.144	Comp	>65	F	1	WESTERN CAPE
7306	1	1	9	1482.1	None	>65	M	1	WESTERN CAPE
7306	1	2	21	3598.62	None	>65	M	1	WESTERN CAPE
7315	1	1	3	235.602	None	>65	M	1	WESTERN CAPE
7342	1	1	8	395.546	None	>65	F	1	WESTERN CAPE
7342	1	2	13	731.785	None	>65	F	1	WESTERN CAPE
7348	1	1	9	398.022	Comp	>65	F	1	WESTERN CAPE
7348	1	2	12	2299.77	Comp	>65	F	1	WESTERN CAPE
7352	1	1	3	314.803	None	40-65	F	1	WESTERN CAPE
7372	1	1	7	587.793	None	>65	F	1	WESTERN CAPE
7392	1	1	12	803.111	Comp	>65	F	1	EASTERN CAPE
7417	1	1	13	200.938	None	>65	M	1	WESTERN CAPE
7438	1	1	6	436.733	None	>65	M	1	WESTERN CAPE
7457	1	1	4	153.843	None	>65	M	0	WESTERN CAPE
7474	1	1	2	43.5792	Comp	>65	F	1	WESTERN CAPE
7496	1	1	1	133.362	None	40-65	F	1	EASTERN CAPE
7499	1	1	29	319.792	Comp	>65	F	1	EASTERN CAPE
7502	1	1	12	636.147	None	>65	F	1	EASTERN CAPE
7503	1	1	13	341.518	Part	>65	M	1	EASTERN CAPE
7513	1	1	6	717.246	None	>65	F	1	WESTERN CAPE
7535	1	1	4	904.195	Part	>65	F	1	EASTERN CAPE
7553	1	1	4	580.751	Part	>65	F	1	WESTERN CAPE
7563	1	1	6	221.683	None	>65	M	1	EASTERN CAPE
7592	1	1	11	1794.11	None	>65	F	1	EASTERN CAPE
7594	1	1	6	36.3929	None	40-65	M	0	NORTHERN CAPE
7619	1	1	1	116.255	None	>65	M	1	WESTERN CAPE
7629	1	1	7	402.805	None	>65	F	1	NORTHERN CAPE
7635	1	1	6	487.919	None	>65	F	1	WESTERN CAPE
7662	1	1	3	100.054	None	>65	F	1	NORTH WEST
7682	1	1	2	68.7801	Comp	>65	F	1	WESTERN CAPE
7696	1	1	6	293.124	None	40-65	F	1	WESTERN CAPE
7696	1	2	9	93.5034	None	40-65	F	1	WESTERN CAPE
7697	1	1	6	130.352	None	>65	M	1	WESTERN CAPE
7703	1	1	11	1724.56	None	>65	M	1	WESTERN CAPE
7703	1	2	5	315.165	None	>65	M	1	WESTERN CAPE
7704	1	1	5	583.137	None	>65	F	0	WESTERN CAPE
7743	1	1	10	753.867	None	>65	M	1	WESTERN CAPE
7755	1	1	21	1786.61	None	>65	M	1	WESTERN CAPE
7755	1	2	10	76.5773	None	>65	M	1	WESTERN CAPE
7770	1	1	14	178.677	None	>65	F	1	WESTERN CAPE
7777	1	1	7	740.253	None	>65	F	1	WESTERN CAPE
7777	1	2	2	789.341	None	>65	F	1	WESTERN CAPE
7784	1	1	2	174.646	None	>65	F	1	WESTERN CAPE
7784	1	2	3	75.8692	None	>65	F	1	WESTERN CAPE
7789	1	1	6	570.013	Comp	>65	F	1	WESTERN CAPE
7799	1	1	12	4829.04	None	>65	F	1	WESTERN CAPE
7800	1	1	10	1335.37	None	>65	F	1	WESTERN CAPE
7801	1	1	11	1098.4	None	>65	F	1	WESTERN CAPE
7803	1	1	15	353.045	None	>65	F	1	WESTERN CAPE
7834	1	1	3	241.78	Comp	>65	F	1	WESTERN CAPE
7842	1	1	8	202.414	None	>65	M	1	WESTERN CAPE
7853	1	1	11	915.178	None	>65	F	1	WESTERN CAPE
7864	1	1	8	853.549	None	>65	M	1	WESTERN CAPE
7864	1	2	1	390.054	None	>65	M	1	WESTERN CAPE
7868	1	1	6	863.167	None	>65	M	1	WESTERN CAPE
7869	1	1	14	717.332	None	>65	M	1	WESTERN CAPE
7888	1	1	14	80.9731	Part	>65	F	1	WESTERN CAPE
7890	1	1	7	205.074	None	>65	F	1	WESTERN CAPE
7893	1	1	4	345.215	None	>65	F	1	WESTERN CAPE
7895	1	1	3	297.336	None	>65	F	1	WESTERN CAPE
7908	1	1	15	159.487	None	>65	M	0	WESTERN CAPE
7917	1	1	1	206.735	None	>65	F	1	WESTERN CAPE
7944	1	1	5	265.034	Comp	>65	M	1	WESTERN CAPE
7945	1	1	5	332.739	None	>65	F	1	WESTERN CAPE
7954	1	1	10	1742.52	None	>65	M	1	WESTERN CAPE
7955	1	1	10	7105.73	None	>65	F	1	WESTERN CAPE
7975	1	1	21	180.6	Part	>65	F	1	WESTERN CAPE
7978	1	1	28	120.114	Comp	>65	F	1	WESTERN CAPE
7987	1	1	6	333.378	None	>65	M	1	WESTERN CAPE
7990	1	1	21	1743.16	Comp	>65	M	1	WESTERN CAPE
7996	1	1	9	987.12	None	>65	F	1	WESTERN CAPE
7998	1	1	15	946.098	None	>65	F	1	WESTERN CAPE
8000	1	1	17	126.814	None	>65	F	1	WESTERN CAPE
8006	1	1	6	555.686	Comp	>65	M	1	WESTERN CAPE
8017	1	1	39	1955.58	Comp	>65	M	1	WESTERN CAPE
8017	1	2	5	15.7541	Comp	>65	M	1	WESTERN CAPE
8023	1	1	19	245.298	Comp	>65	M	1	WESTERN CAPE
8094	1	1	7	129.485	None	40-65	M	1	WESTERN CAPE
8120	1	1	13	984.427	None	>65	F	1	WESTERN CAPE
8164	1	1	28	372.006	None	>65	F	1	WESTERN CAPE
8178	1	1	5	407.479	Comp	40-65	M	1	WESTERN CAPE
8200	1	1	9	2481.69	Part	>65	F	1	EASTERN CAPE
8207	1	1	44	3581.8	None	>65	M	1	EASTERN CAPE
8225	1	1	2	420.492	Part	>65	F	1	EASTERN CAPE
8226	1	1	17	1271.75	Part	>65	M	1	EASTERN CAPE
8267	1	1	13	1207.57	None	>65	M	1	EASTERN CAPE
8324	1	1	6	1664.29	Part	>65	M	1	NORTHERN CAPE
8325	1	1	7	1847.05	None	>65	F	1	NORTHERN CAPE
8329	1	1	15	1625	None	40-65	F	1	WESTERN CAPE
8365	1	1	5	232.38	None	>65	F	1	NORTHERN CAPE
8365	1	2	13	460.883	None	>65	F	1	NORTHERN CAPE
8391	1	1	2	687.464	Part	>65	F	1	GAUTENG
8392	1	1	6	305.222	None	>65	F	1	NORTH WEST
8421	1	1	4	178.464	Comp	>65	F	1	WESTERN CAPE
8434	1	1	7	3530.48	None	40-65	F	1	WESTERN CAPE
8460	1	1	8	1093.55	None	>65	M	1	WESTERN CAPE
8468	1	1	2	547.615	Comp	40-65	M	1	WESTERN CAPE
8478	1	1	16	1630.05	None	40-65	F	1	WESTERN CAPE
8489	1	1	2	129.485	None	>65	M	1	WESTERN CAPE
8501	1	1	3	273.13	Comp	>65	F	1	WESTERN CAPE
8517	1	1	9	267.081	None	>65	M	1	WESTERN CAPE
8534	1	1	14	2548.51	None	40-65	F	1	WESTERN CAPE
8534	1	2	3	36.3929	None	40-65	F	1	WESTERN CAPE
8549	1	1	10	990.715	None	>65	F	1	WESTERN CAPE
8551	1	1	8	3088.2	None	>65	F	1	WESTERN CAPE
8552	1	1	10	221.115	Comp	>65	F	1	WESTERN CAPE
8597	1	1	1	270.527	None	>65	F	1	WESTERN CAPE
8653	1	1	2	394.004	None	>65	F	0	WESTERN CAPE
8657	1	1	12	2462.02	None	>65	F	1	WESTERN CAPE
8682	1	1	7	56.8343	None	>65	M	1	EASTERN CAPE
8688	1	1	8	504.113	None	>65	M	1	EASTERN CAPE
8722	1	1	8	738.498	None	>65	F	1	EASTERN CAPE
8743	1	1	10	788.6	None	40-65	F	0	EASTERN CAPE
8753	1	1	7	504.542	None	>65	F	1	EASTERN CAPE
8754	1	1	20	3893.38	None	>65	F	1	EASTERN CAPE
8770	1	1	11	2644.49	None	40-65	M	1	WESTERN CAPE
8783	1	1	1	106.105	None	<18	F	1	EASTERN CAPE
8803	1	1	19	349.763	None	>65	F	1	EASTERN CAPE
8812	1	1	2	35.3967	Part	18-25	M	0	WESTERN CAPE
8839	1	1	27	6704.73	None	>65	F	1	WESTERN CAPE
8852	1	1	5	628.336	None	>65	F	1	MPUMALANGA
8852	1	2	7	39.445	None	>65	F	1	MPUMALANGA
8881	1	1	4	295.195	None	>65	F	1	WESTERN CAPE
8965	1	1	2	782.341	None	>65	M	1	WESTERN CAPE
8972	1	1	17	1944.5	None	>65	M	1	WESTERN CAPE
8972	1	2	16	139.865	None	>65	M	1	WESTERN CAPE
8992	1	1	22	2781.83	Part	40-65	M	1	WESTERN CAPE
9014	1	1	9	1605.42	None	40-65	F	1	WESTERN CAPE
9014	1	2	2	146.417	None	40-65	F	1	WESTERN CAPE
9038	1	1	12	1126.85	Part	>65	F	1	WESTERN CAPE
9045	1	1	9	1787	None	>65	F	1	GAUTENG
9060	1	1	6	232.469	Part	>65	F	1	WESTERN CAPE
9066	1	1	8	435.193	None	>65	F	1	WESTERN CAPE
9072	1	1	2	1220.56	None	40-65	M	1	WESTERN CAPE
9100	1	1	25	1673.73	None	>65	F	1	WESTERN CAPE
9100	1	2	10	139.865	None	>65	F	1	WESTERN CAPE
9116	1	1	3	438.466	None	>65	F	1	WESTERN CAPE
9120	1	1	32	6660.57	Comp	>65	F	1	WESTERN CAPE
9142	1	1	74	2933	Comp	>65	F	1	WESTERN CAPE
9213	1	1	6	2189.39	Part	>65	F	1	WESTERN CAPE
9248	1	1	2	204.565	None	>65	F	1	FREE STATE
9254	1	1	19	497.959	None	>65	F	1	EASTERN CAPE
9279	1	1	6	253.516	None	>65	F	1	EASTERN CAPE
9282	1	1	16	1268.03	None	>65	F	1	EASTERN CAPE
9288	1	1	13	1881.37	None	>65	F	1	EASTERN CAPE
9323	1	1	27	613.203	None	>65	F	1	NORTH WEST
9333	1	1	9	984.969	None	>65	F	1	WESTERN CAPE
9348	1	1	9	3196.89	None	>65	M	1	WESTERN CAPE
9350	1	1	6	2918.31	None	>65	F	1	WESTERN CAPE
9353	1	1	5	353.926	None	>65	F	1	WESTERN CAPE
9375	1	1	2	111.403	None	40-65	F	1	FREE STATE
9398	1	1	3	425.712	Part	>65	F	1	NORTHERN CAPE
9406	1	1	13	371.195	None	>65	F	1	WESTERN CAPE
9431	1	1	22	5594.64	Part	>65	M	1	WESTERN CAPE
9432	1	1	46	5176.76	Part	>65	F	1	WESTERN CAPE
9437	1	1	8	204.356	None	>65	M	1	WESTERN CAPE
9448	1	1	1	618.58	None	>65	F	1	WESTERN CAPE
9451	1	1	5	913.225	None	>65	F	1	WESTERN CAPE
9522	1	1	3	175.075	None	40-65	M	1	EASTERN CAPE
9526	1	1	13	2090.74	None	>65	F	1	EASTERN CAPE
9540	1	1	28	440.136	Part	>65	F	1	NORTHERN CAPE
9580	1	1	63	108.813	None	18-25	F	1	WESTERN CAPE
9584	1	1	6	225.068	Comp	>65	M	1	WESTERN CAPE
9599	1	1	31	6605.22	None	>65	M	1	EASTERN CAPE
9630	1	1	8	242.795	Part	>65	M	1	WESTERN CAPE
9655	1	1	13	113.896	None	>65	F	1	WESTERN CAPE
9661	1	1	6	549.542	None	40-65	F	1	WESTERN CAPE
9705	1	1	8	148.395	Comp	>65	M	1	GAUTENG
9738	1	1	24	184.021	None	>65	F	1	EASTERN CAPE
9738	1	2	13	457.394	None	>65	F	1	EASTERN CAPE
9751	1	1	11	1089.35	Comp	>65	F	1	EASTERN CAPE
9760	1	1	5	276.15	None	>65	M	1	EASTERN CAPE
9823	1	1	8	213.475	None	>65	F	1	EASTERN CAPE
9868	1	1	9	1270.93	None	>65	M	1	EASTERN CAPE
9868	1	2	14	415.462	None	>65	M	1	EASTERN CAPE
9883	1	1	8	44.6013	None	>65	M	1	EASTERN CAPE
9884	1	1	8	118.585	None	40-65	F	1	EASTERN CAPE
9889	1	1	12	4136.63	None	>65	M	1	WESTERN CAPE
9975	1	1	1	470.19	None	>65	F	1	FREE STATE
9975	1	2	8	631.469	Part	>65	F	1	FREE STATE
10006	1	1	3	244.469	None	>65	F	1	WESTERN CAPE
10017	1	1	6	235.766	None	>65	F	1	WESTERN CAPE
10039	1	1	11	424.447	None	40-65	M	1	WESTERN CAPE
10039	1	2	11	125.896	None	40-65	M	1	WESTERN CAPE
10039	1	3	46	1419.06	None	40-65	M	1	WESTERN CAPE
10053	1	1	3	703.05	None	>65	F	1	WESTERN CAPE
10061	1	1	2	229.683	None	>65	F	1	WESTERN CAPE
10062	1	1	5	364.988	None	>65	F	1	WESTERN CAPE
10062	1	2	7	56.7472	Part	>65	F	1	WESTERN CAPE
10063	1	1	10	196.136	Part	>65	M	1	WESTERN CAPE
10085	1	1	33	1806.46	None	>65	F	1	WESTERN CAPE
10089	1	1	3	415.092	None	40-65	F	1	WESTERN CAPE
10091	1	1	3	440.196	None	40-65	M	1	WESTERN CAPE
10096	1	1	5	425.243	Part	>65	M	1	WESTERN CAPE
10146	1	1	6	1952.84	Comp	>65	M	1	WESTERN CAPE
10154	1	1	29	2860.16	None	>65	F	1	WESTERN CAPE
10157	1	1	9	2282.18	None	>65	F	1	WESTERN CAPE
10160	1	1	11	195.585	None	>65	F	1	WESTERN CAPE
10163	1	1	5	248.723	Comp	>65	F	1	WESTERN CAPE
10165	1	1	19	1455.46	None	40-65	F	1	WESTERN CAPE
10167	1	1	6	359.035	None	>65	F	1	WESTERN CAPE
10202	1	1	13	1183.79	None	>65	F	1	EASTERN CAPE
10208	1	1	11	366.359	None	>65	M	1	EASTERN CAPE
10223	1	1	15	1863.54	None	>65	M	1	EASTERN CAPE
10235	1	1	9	617.689	Part	>65	M	1	EASTERN CAPE
10265	1	1	17	1492.51	None	>65	M	1	EASTERN CAPE
10288	1	1	51	2511.66	None	>65	M	1	EASTERN CAPE
10288	1	2	24	28.8371	None	>65	M	1	EASTERN CAPE
10306	1	1	6	553.579	None	40-65	F	1	EASTERN CAPE
10339	1	1	2	809.929	None	>65	M	1	EASTERN CAPE
10339	1	2	2	382.089	None	>65	M	1	EASTERN CAPE
10340	1	1	3	346.638	None	>65	F	1	EASTERN CAPE
10351	1	1	1	169.42	None	>65	M	0	EASTERN CAPE
10378	1	1	9	595.647	Part	>65	F	1	EASTERN CAPE
10394	1	1	2	316.179	None	>65	M	1	EASTERN CAPE
10404	1	1	17	187.487	None	>65	M	1	GAUTENG
10417	1	1	16	1443.53	None	>65	M	1	EASTERN CAPE
10419	1	1	8	485.913	None	>65	M	1	EASTERN CAPE
10440	1	1	4	526.918	Comp	>65	M	1	EASTERN CAPE
10462	1	1	4	452.229	None	>65	M	1	EASTERN CAPE
10487	1	1	10	2475.77	None	40-65	M	1	EASTERN CAPE
10511	1	1	2	839.315	None	>65	F	1	EASTERN CAPE
10523	1	1	5	330.903	None	>65	M	1	EASTERN CAPE
10524	1	1	4	76.5607	None	>65	F	1	EASTERN CAPE
10530	1	1	7	434.447	None	>65	F	1	EASTERN CAPE
10541	1	1	16	2101.74	None	>65	M	1	EASTERN CAPE
10566	1	1	35	4224.74	None	40-65	F	1	EASTERN CAPE
10578	1	1	12	1245.92	None	>65	M	1	EASTERN CAPE
10579	1	1	20	596.779	None	>65	F	1	EASTERN CAPE
10582	1	1	10	803.55	None	>65	F	1	EASTERN CAPE
10588	1	1	6	751.966	None	>65	M	1	EASTERN CAPE
10601	1	1	1	61.9548	None	>65	M	1	EASTERN CAPE
10605	1	1	21	856.273	None	>65	M	1	EASTERN CAPE
10606	1	1	15	2131.54	None	>65	F	1	EASTERN CAPE
10632	1	1	10	866.053	None	40-65	F	1	EASTERN CAPE
10633	1	1	17	34.4905	Part	>65	M	1	EASTERN CAPE
10647	1	1	15	64.854	None	>65	F	1	EASTERN CAPE
10695	1	1	23	2596.91	None	>65	M	1	EASTERN CAPE
10711	1	1	15	229.218	None	>65	M	1	EASTERN CAPE
10732	1	1	4	327.846	Comp	>65	M	1	EASTERN CAPE
10745	1	1	9	2740.59	None	>65	F	1	EASTERN CAPE
10760	1	1	24	289.582	Part	>65	M	1	EASTERN CAPE
10791	1	1	4	597.94	Comp	>65	F	1	EASTERN CAPE
10792	1	1	4	1188.8	Part	>65	F	1	WESTERN CAPE
10808	1	1	15	1030.66	None	>65	F	1	EASTERN CAPE
10808	1	2	16	15.7541	None	>65	F	1	EASTERN CAPE
10810	1	1	5	189.383	None	>65	F	1	EASTERN CAPE
10813	1	1	12	731.392	None	>65	F	1	EASTERN CAPE
10823	1	1	3	254.567	None	>65	F	1	EASTERN CAPE
10831	1	1	8	2559.1	None	40-65	M	1	EASTERN CAPE
10833	1	1	6	830.479	None	>65	F	1	EASTERN CAPE
10834	1	1	6	425.988	None	>65	M	1	EASTERN CAPE
10835	1	1	9	818.666	None	>65	F	1	EASTERN CAPE
10879	1	1	7	832.169	None	>65	F	1	EASTERN CAPE
10883	1	1	12	1373	None	40-65	F	1	EASTERN CAPE
10907	1	1	8	1003.37	None	>65	F	1	EASTERN CAPE
10915	1	1	102	20592.3	None	40-65	M	1	EASTERN CAPE
10915	1	2	74	774.161	None	40-65	M	1	EASTERN CAPE
10976	1	1	14	2357.49	None	>65	F	1	EASTERN CAPE
10990	1	1	23	507.188	None	40-65	F	1	EASTERN CAPE
10994	1	1	20	1322.59	None	>65	F	1	EASTERN CAPE
11035	1	1	23	1909.83	None	>65	F	0	EASTERN CAPE
11054	1	1	15	2622.56	None	>65	F	1	FREE STATE
11054	1	2	12	807.888	None	>65	F	1	FREE STATE
11054	1	3	37	25.3654	None	>65	F	1	FREE STATE
11066	1	1	4	856.924	None	>65	M	1	WESTERN CAPE
11067	1	1	3	195.017	Comp	>65	F	0	WESTERN CAPE
11080	1	1	8	135.335	None	>65	M	1	WESTERN CAPE
11093	1	1	2	482.251	None	40-65	M	1	EASTERN CAPE
11096	1	1	6	224.58	None	>65	M	1	EASTERN CAPE
11161	1	1	6	998.316	None	>65	M	1	WESTERN CAPE
11225	1	1	11	16795.5	None	40-65	F	0	MPUMALANGA
11287	1	1	1	158.564	None	40-65	M	0	GAUTENG
11287	1	2	4	97.1537	None	40-65	M	0	GAUTENG
11334	1	1	1	29.37	Comp	40-65	F	0	GAUTENG
11371	1	1	43	4752.06	None	40-65	M	1	GAUTENG
11421	1	1	4	239.456	None	40-65	M	1	GAUTENG
11430	1	1	2	33.499	None	18-25	M	0	GAUTENG
11439	1	1	21	1230.61	None	>65	M	1	EASTERN CAPE
11481	1	1	12	641.364	Comp	>65	F	1	WESTERN CAPE
11583	1	1	6	718.611	None	>65	M	1	WESTERN CAPE
11583	1	2	4	679.667	None	>65	M	1	WESTERN CAPE
11583	1	3	2	123.919	None	>65	M	1	WESTERN CAPE
11594	1	1	7	2227.01	None	40-65	F	1	WESTERN CAPE
11615	1	1	25	64.7425	None	40-65	M	1	KWAZULU-NATAL
11650	1	1	5	400.179	None	40-65	M	0	GAUTENG
11684	1	1	11	3213.35	None	>65	M	1	WESTERN CAPE
11693	1	1	6	281.074	None	40-65	F	1	WESTERN CAPE
11697	1	1	5	743.075	None	40-65	F	0	GAUTENG
11705	1	1	4	742.375	None	40-65	F	1	KWAZULU-NATAL
11733	1	1	14	83.4781	None	40-65	M	0	GAUTENG
11782	1	1	8	3058.75	None	40-65	M	0	WESTERN CAPE
11796	1	1	5	5752.13	None	18-25	M	1	WESTERN CAPE
11803	1	1	11	3813.2	None	40-65	M	1	WESTERN CAPE
11863	1	1	4	176.412	Comp	>65	F	1	KWAZULU-NATAL
11960	1	1	2	405.036	Comp	40-65	M	0	KWAZULU-NATAL
12023	1	1	15	1757.33	None	>65	M	1	EASTERN CAPE
12036	1	1	5	2874.28	None	40-65	F	0	WESTERN CAPE
12162	1	1	2	429.242	None	>65	F	1	EASTERN CAPE
12165	1	1	8	1107.37	None	40-65	F	1	WESTERN CAPE
12184	1	1	8	183.976	Part	>65	F	0	GAUTENG
12210	1	1	6	68.7718	None	40-65	M	1	EASTERN CAPE
12272	1	1	4	341.073	None	25-40	F	1	WESTERN CAPE
12303	1	1	17	533.737	None	40-65	M	0	KWAZULU-NATAL
12344	1	1	8	348.094	Part	40-65	M	1	WESTERN CAPE
12385	1	1	7	6339.49	None	40-65	M	1	KWAZULU-NATAL
12451	1	1	5	353.041	None	>65	M	1	WESTERN CAPE
12504	1	1	5	359.357	Part	40-65	F	1	EASTERN CAPE
12504	1	2	16	3040.88	Part	40-65	F	1	EASTERN CAPE
12605	1	1	22	129.485	None	40-65	M	1	WESTERN CAPE
12605	1	2	14	64.7425	None	40-65	M	1	WESTERN CAPE
12686	1	1	2	33.499	None	18-25	F	0	GAUTENG
12726	1	1	2	302.956	None	40-65	M	1	WESTERN CAPE
12766	1	1	165	20031.8	None	40-65	M	1	KWAZULU-NATAL
12766	1	2	3	56.1613	Comp	40-65	M	1	KWAZULU-NATAL
12766	1	3	17	220.475	Comp	40-65	M	1	KWAZULU-NATAL
12772	1	1	4	312.363	None	25-40	F	0	KWAZULU-NATAL
12808	1	1	10	1447.26	Part	>65	F	1	WESTERN CAPE
12842	1	1	9	436.311	None	40-65	F	0	GAUTENG
12880	1	1	2	163.532	Comp	40-65	F	1	WESTERN CAPE
12921	1	1	16	406.059	None	40-65	F	1	WESTERN CAPE
12921	1	2	6	68.0337	None	40-65	F	1	WESTERN CAPE
12921	1	3	60	957.587	None	40-65	F	1	WESTERN CAPE
12921	1	4	29	3421.51	None	40-65	F	1	WESTERN CAPE
12922	1	1	3	167.535	None	40-65	F	0	NORTHERN CAPE
12928	1	1	6	1083.76	None	40-65	F	1	WESTERN CAPE
12949	1	1	4	2805.95	None	40-65	M	1	WESTERN CAPE
12993	1	1	7	2591.93	None	40-65	F	1	LIMPOPO
13009	1	1	4	487.199	None	40-65	M	0	KWAZULU-NATAL
13020	1	1	8	3895.86	None	40-65	M	0	NORTHERN CAPE
13083	1	1	21	4058.8	None	>65	M	1	WESTERN CAPE
13083	1	2	6	695.399	None	>65	M	1	WESTERN CAPE
13134	1	1	4	361.119	None	25-40	F	1	KWAZULU-NATAL
13135	1	1	6	2215.18	None	40-65	F	1	EASTERN CAPE
13137	1	1	15	1082.58	None	25-40	F	0	GAUTENG
13219	1	1	5	215.691	None	40-65	M	1	EASTERN CAPE
13266	1	1	32	10106	None	40-65	M	0	EASTERN CAPE
13270	1	1	23	3317.29	None	40-65	M	0	EASTERN CAPE
13331	1	1	3	804.257	None	40-65	F	1	GAUTENG
13346	1	1	30	3712.58	None	40-65	F	0	EASTERN CAPE
13354	1	1	14	2673.02	None	40-65	M	0	EASTERN CAPE
13399	1	1	3	486.053	None	<18	F	0	GAUTENG
13407	1	1	11	2153.25	None	40-65	M	1	EASTERN CAPE
13460	1	1	6	10733.6	None	40-65	F	1	KWAZULU-NATAL
13564	1	1	2	186.828	None	<18	F	0	GAUTENG
13589	1	1	15	3311.95	Part	40-65	M	1	EASTERN CAPE
13624	1	1	2	37.7882	None	40-65	F	1	MPUMALANGA
13672	1	1	3	585.196	None	40-65	M	0	EASTERN CAPE
13720	1	1	5	453.02	None	40-65	M	1	GAUTENG
13809	1	1	6	619.234	Part	40-65	F	1	WESTERN CAPE
13860	1	1	11	188.591	None	40-65	F	0	LIMPOPO
14003	1	1	6	366.477	None	40-65	M	1	WESTERN CAPE
14107	1	1	5	421.047	None	40-65	M	1	GAUTENG
14184	1	1	20	1767.13	None	40-65	F	1	GAUTENG
14184	1	2	45	849.604	None	40-65	F	1	GAUTENG
14190	1	1	4	444.129	None	40-65	M	1	KWAZULU-NATAL
14190	1	2	1	50.4963	None	40-65	M	1	KWAZULU-NATAL
14190	1	3	1	50.4963	None	40-65	M	1	KWAZULU-NATAL
14253	1	1	66	8856.13	None	40-65	F	1	NORTHERN CAPE
14257	1	1	1	56.9482	None	>65	M	0	NORTHERN CAPE
14299	1	1	30	13342.3	None	40-65	M	1	KWAZULU-NATAL
14302	1	1	7	396.554	None	18-25	M	0	KWAZULU-NATAL
14308	1	1	7	245.677	None	40-65	F	1	KWAZULU-NATAL
14349	1	1	4	232.806	None	40-65	M	1	KWAZULU-NATAL
14349	1	2	1	221.587	None	40-65	M	1	KWAZULU-NATAL
14360	1	1	8	788.883	None	40-65	F	1	KWAZULU-NATAL
14367	1	1	1	64.7425	None	25-40	F	0	GAUTENG
14384	1	1	27	6478.51	None	40-65	M	0	NORTHERN CAPE
14421	1	1	4	146.699	None	40-65	M	1	GAUTENG
14466	1	1	22	544.258	None	18-25	F	1	KWAZULU-NATAL
14467	1	1	21	2538.13	None	40-65	M	0	KWAZULU-NATAL
14482	1	1	9	344.042	None	>65	M	1	KWAZULU-NATAL
14515	1	1	1	586.652	Comp	40-65	M	1	WESTERN CAPE
14524	1	1	2	22.6032	Comp	40-65	F	1	WESTERN CAPE
14525	1	1	20	4024.54	None	40-65	M	1	GAUTENG
14584	1	1	34	47953.5	None	>65	M	1	NORTHERN CAPE
14586	1	1	9	3376.96	None	40-65	M	0	NORTHERN CAPE
14619	1	1	24	5379.57	None	40-65	M	1	FREE STATE
14738	1	1	2	132.265	None	>65	F	1	WESTERN CAPE
14753	1	1	1	344.691	Part	25-40	F	0	EASTERN CAPE
14799	1	1	4	245.44	Comp	>65	F	1	WESTERN CAPE
14808	1	1	3	215.094	Comp	>65	M	1	WESTERN CAPE
14809	1	1	19	4026.13	None	40-65	M	0	EASTERN CAPE
14811	1	1	2	47.0693	None	40-65	F	1	EASTERN CAPE
14814	1	1	19	22892.5	None	40-65	F	1	WESTERN CAPE
14858	1	1	13	64.7425	None	40-65	F	1	KWAZULU-NATAL
14906	1	1	32	7624.75	None	40-65	M	1	KWAZULU-NATAL
14907	1	1	12	3570.48	None	40-65	F	1	KWAZULU-NATAL
14910	1	1	1	220.254	None	>65	M	1	WESTERN CAPE
14962	1	1	7	7943.81	None	40-65	M	1	WESTERN CAPE
14989	1	1	2	113.581	None	40-65	M	0	KWAZULU-NATAL
15040	1	1	5	655.846	None	40-65	F	0	WESTERN CAPE
15041	1	1	3	221.462	None	<18	F	0	WESTERN CAPE
15061	1	1	4	220.642	None	25-40	F	0	WESTERN CAPE
15061	1	2	1	109.696	None	25-40	F	0	WESTERN CAPE
15070	1	1	4	1043.29	None	40-65	M	0	KWAZULU-NATAL
15093	1	1	9	598.479	None	40-65	F	1	MPUMALANGA
15120	1	1	4	984.387	None	40-65	M	0	KWAZULU-NATAL
15177	1	1	5	664.323	None	40-65	F	0	GAUTENG
15211	1	1	9	753.249	None	>65	F	1	WESTERN CAPE
15222	1	1	6	1371.96	Comp	40-65	F	1	KWAZULU-NATAL
15267	1	1	2	1039.69	None	40-65	F	0	GAUTENG
15283	1	1	6	221.395	Comp	>65	M	1	WESTERN CAPE
15343	1	1	3	555.948	None	40-65	F	1	KWAZULU-NATAL
15393	1	1	4	121.167	None	25-40	M	0	KWAZULU-NATAL
15410	1	1	3	4761.68	None	>65	F	1	KWAZULU-NATAL
15423	1	1	3	308.586	None	25-40	F	0	KWAZULU-NATAL
15430	1	1	9	603.248	None	40-65	F	0	GAUTENG
15432	1	1	4	102.072	None	40-65	M	1	GAUTENG
15476	1	1	1	33.499	None	<18	M	0	GAUTENG
15492	1	1	5	454.507	None	40-65	M	1	WESTERN CAPE
15500	1	1	3	189.848	None	>65	M	0	EASTERN CAPE
15547	1	1	13	446.045	None	40-65	F	1	EASTERN CAPE
15587	1	1	28	6647.74	None	>65	M	1	EASTERN CAPE
15604	1	1	12	8637.52	None	40-65	M	1	KWAZULU-NATAL
15661	1	1	12	297.96	None	40-65	M	1	GAUTENG
15677	1	1	6	1907.24	None	40-65	M	0	GAUTENG
15767	1	1	5	864.814	None	40-65	M	0	WESTERN CAPE
15833	1	1	5	908.741	None	<18	F	0	WESTERN CAPE
15841	1	1	5	1636.26	None	40-65	M	1	GAUTENG
15882	1	1	7	1278.01	None	40-65	F	1	KWAZULU-NATAL
15974	1	1	1	125.681	None	<18	F	0	WESTERN CAPE
16109	1	1	2	2020.35	None	40-65	M	1	WESTERN CAPE
16253	1	1	4	36.3929	None	40-65	M	1	GAUTENG
16279	1	1	6	2381.04	None	25-40	F	1	GAUTENG
16296	1	1	5	197.404	None	40-65	F	1	KWAZULU-NATAL
16316	1	1	32	9745.85	None	40-65	F	0	GAUTENG
16319	1	1	8	728.951	None	25-40	F	0	KWAZULU-NATAL
16347	1	1	5	54.5424	Comp	40-65	F	1	KWAZULU-NATAL
16390	1	1	4	88.6182	Comp	40-65	F	1	KWAZULU-NATAL
16421	1	1	15	133.621	None	40-65	M	1	KWAZULU-NATAL
16522	1	1	7	1397.53	None	40-65	M	1	GAUTENG
16534	1	1	1	145.687	None	<18	M	0	KWAZULU-NATAL
16551	1	1	25	1386.13	Part	40-65	F	1	KWAZULU-NATAL
16608	1	1	2	323.772	None	>65	F	0	GAUTENG
16646	1	1	2	387.241	None	25-40	F	0	EASTERN CAPE
16852	1	1	5	4579.03	None	40-65	M	1	KWAZULU-NATAL
16852	1	2	10	10213.9	None	40-65	M	1	KWAZULU-NATAL
16899	1	1	3	84.4978	None	40-65	M	0	GAUTENG
16916	1	1	35	658.369	None	40-65	M	1	GAUTENG
16936	1	1	16	417.886	None	18-25	M	0	GAUTENG
16939	1	1	2	100.804	None	25-40	F	0	GAUTENG
16951	1	1	8	1234.12	Part	40-65	M	0	KWAZULU-NATAL
16952	1	1	10	2815.22	None	40-65	F	0	KWAZULU-NATAL
16975	1	1	4	678.874	None	40-65	M	1	GAUTENG
16999	1	1	8	952.834	None	25-40	F	1	GAUTENG
17025	1	1	2	380.57	None	40-65	F	1	WESTERN CAPE
17090	1	1	8	164.292	None	40-65	F	0	GAUTENG
17121	1	1	14	495.72	Part	40-65	M	1	GAUTENG
17175	1	1	16	93.4018	None	>65	F	1	KWAZULU-NATAL
17175	1	2	38	69.0146	None	>65	F	1	KWAZULU-NATAL
17178	1	1	3	78.3206	None	<18	M	0	KWAZULU-NATAL
17195	1	1	7	345.053	None	40-65	M	1	GAUTENG
17195	1	2	6	206.059	None	40-65	M	1	GAUTENG
17207	1	1	3	692.15	None	40-65	M	1	GAUTENG
17238	1	1	4	364.04	None	40-65	F	0	GAUTENG
17248	1	1	6	145.656	None	<18	M	1	GAUTENG
17249	1	1	6	45.0242	None	<18	M	0	GAUTENG
17281	1	1	3	189.79	None	>65	F	1	KWAZULU-NATAL
17307	1	1	7	503.666	None	40-65	F	1	GAUTENG
17336	1	1	6	277.243	None	40-65	F	1	GAUTENG
17344	1	1	5	1535.49	None	40-65	M	1	GAUTENG
17358	1	1	15	760.132	None	40-65	M	1	GAUTENG
17409	1	1	23	6839.36	Part	>65	M	1	WESTERN CAPE
17457	1	1	5	332.986	None	25-40	F	0	WESTERN CAPE
17461	1	1	16	854.677	None	>65	M	1	WESTERN CAPE
17473	1	1	18	1061.76	None	40-65	M	1	WESTERN CAPE
17496	1	1	9	1212.71	Part	>65	F	1	KWAZULU-NATAL
17511	1	1	20	2170.52	None	40-65	F	1	KWAZULU-NATAL
17547	1	1	10	473.642	None	>65	F	1	GAUTENG
17553	1	1	6	480.971	None	40-65	M	1	KWAZULU-NATAL
17624	1	1	10	3787.75	None	40-65	M	1	WESTERN CAPE
17630	1	1	27	1910.91	None	40-65	F	1	WESTERN CAPE
17657	1	1	11	3270.46	None	40-65	M	1	KWAZULU-NATAL
17675	1	1	13	20998.4	None	40-65	M	0	GAUTENG
17722	1	1	1	171.522	None	40-65	M	1	KWAZULU-NATAL
17741	1	1	7	951.683	None	40-65	M	1	WESTERN CAPE
18011	1	1	6	561.905	Part	18-25	F	0	KWAZULU-NATAL
18012	1	1	7	262.143	Part	18-25	F	1	KWAZULU-NATAL
18097	1	1	1	186.953	None	18-25	F	1	KWAZULU-NATAL
18162	1	1	5	3170.25	None	40-65	M	1	KWAZULU-NATAL
18165	1	1	5	3910.26	None	>65	F	1	KWAZULU-NATAL
18166	1	1	4	180.613	None	40-65	M	1	KWAZULU-NATAL
18166	1	2	9	922.833	None	40-65	M	1	KWAZULU-NATAL
18233	1	1	10	558.991	Part	40-65	M	1	KWAZULU-NATAL
18317	1	1	7	476.109	None	40-65	M	1	KWAZULU-NATAL
18352	1	1	6	239.276	Comp	40-65	M	0	GAUTENG
18375	1	1	20	4313.19	None	40-65	M	0	KWAZULU-NATAL
18520	1	1	1	56.9482	None	40-65	M	1	EASTERN CAPE
18580	1	1	5	258.569	None	40-65	M	1	KWAZULU-NATAL
18624	1	1	8	1552.1	None	25-40	F	1	KWAZULU-NATAL
18635	1	1	8	132.124	None	40-65	F	1	WESTERN CAPE
18661	1	1	5	338.547	None	40-65	F	1	NORTH WEST
18781	1	1	4	1344.69	Comp	>65	M	0	WESTERN CAPE
18791	1	1	13	2362.31	None	40-65	M	0	WESTERN CAPE
18791	1	2	4	75.7211	None	40-65	M	0	WESTERN CAPE
18798	1	1	4	155.872	Comp	>65	M	1	EASTERN CAPE
18824	1	1	6	461.119	None	40-65	F	0	GAUTENG
18834	1	1	20	1839.58	None	40-65	F	0	NORTHERN CAPE
18835	1	1	4	207.995	Comp	40-65	M	1	NORTHERN CAPE
18900	1	1	22	2635.32	Part	40-65	F	1	GAUTENG
19150	1	1	3	723.986	None	40-65	M	1	NORTH WEST
19161	1	1	1	170.699	Comp	40-65	M	1	NORTHERN CAPE
19176	1	1	23	429.403	None	40-65	F	0	KWAZULU-NATAL
19210	1	1	3	682.509	None	18-25	F	0	GAUTENG
19233	1	1	2	402.988	None	<18	M	0	GAUTENG
19414	1	1	22	689.152	None	40-65	M	0	GAUTENG
19420	1	1	7	487.467	None	40-65	M	1	WESTERN CAPE
19427	1	1	4	73.1457	None	>65	F	1	GAUTENG
19427	1	2	3	114.104	None	>65	F	1	GAUTENG
19521	1	1	6	208.368	None	<18	M	1	GAUTENG
19565	1	1	17	2226.1	None	25-40	M	1	WESTERN CAPE
19586	1	1	9	1011.63	None	40-65	F	1	KWAZULU-NATAL
19595	1	1	8	2178.2	Part	<18	F	0	GAUTENG
19600	1	1	2	1266.55	None	40-65	M	1	GAUTENG
19660	1	1	24	2916.89	None	40-65	F	1	GAUTENG
19696	1	1	9	719.045	None	40-65	M	1	WESTERN CAPE
19721	1	1	1	207.313	None	>65	M	1	KWAZULU-NATAL
19805	1	1	5	54.4961	None	40-65	M	1	GAUTENG
19859	1	1	2	590.512	None	18-25	F	0	GAUTENG
19869	1	1	7	816.108	None	<18	M	0	KWAZULU-NATAL
19870	1	1	7	777.685	None	<18	M	0	KWAZULU-NATAL
19881	1	1	5	65.1766	None	40-65	F	1	NORTH WEST
19911	1	1	1	251.088	None	<18	F	1	WESTERN CAPE
19925	1	1	6	6797.59	None	>65	F	1	KWAZULU-NATAL
19973	1	1	1	86.1707	None	>65	F	1	GAUTENG
20012	1	1	9	1274.79	None	40-65	M	1	EASTERN CAPE
20012	1	2	3	85.3763	None	40-65	M	1	EASTERN CAPE
20020	1	1	7	410.513	Part	40-65	M	0	EASTERN CAPE
20038	1	1	4	43.7014	None	25-40	F	1	NORTH WEST
20070	1	1	1	136.834	None	40-65	M	0	GAUTENG
20075	1	1	4	270.652	Part	>65	M	1	GAUTENG
20266	1	1	9	1266.09	Comp	40-65	M	1	GAUTENG
20271	1	1	5	472.42	None	40-65	M	1	GAUTENG
20406	1	1	17	4730.35	None	>65	M	1	EASTERN CAPE
20409	1	1	5	624.629	Comp	40-65	F	1	EASTERN CAPE
20452	1	1	46	5787.58	None	40-65	M	1	GAUTENG
20452	1	2	59	21945.8	None	40-65	M	1	GAUTENG
20453	1	1	7	310.155	None	40-65	F	0	GAUTENG
20507	1	1	26	3331.61	None	40-65	M	1	KWAZULU-NATAL
20588	1	1	5	333.165	None	40-65	F	0	KWAZULU-NATAL
20589	1	1	12	1645.23	None	40-65	M	0	KWAZULU-NATAL
20668	1	1	8	227.25	None	40-65	M	1	NORTH WEST
20785	1	1	13	665.779	None	40-65	F	1	GAUTENG
20786	1	1	2	107.419	None	40-65	M	0	GAUTENG
20803	1	1	13	4357.8	None	40-65	M	1	EASTERN CAPE
20842	1	1	2	162.359	None	40-65	M	1	WESTERN CAPE
20852	1	1	7	5035.59	None	40-65	F	1	EASTERN CAPE
20879	1	1	21	3589.16	None	40-65	M	1	NORTHERN CAPE
20939	1	1	10	657.351	None	40-65	F	1	GAUTENG
20953	1	1	4	159.495	None	40-65	F	0	WESTERN CAPE
20967	1	1	9	340.629	None	>65	M	1	EASTERN CAPE
20968	1	1	13	681.7	None	40-65	F	1	EASTERN CAPE
20996	1	1	8	329.667	Comp	40-65	M	1	KWAZULU-NATAL
21093	1	1	12	478.466	None	40-65	F	1	MPUMALANGA
21111	1	1	54	12373.7	None	>65	M	1	WESTERN CAPE
21115	1	1	36	7845.14	Comp	>65	M	1	WESTERN CAPE
21115	1	2	38	161.799	Comp	>65	M	1	WESTERN CAPE
21152	1	1	1	45.3308	None	18-25	F	1	WESTERN CAPE
21152	1	2	4	323.475	None	18-25	F	1	WESTERN CAPE
21207	1	1	6	205.447	None	40-65	F	1	GAUTENG
21270	1	1	4	177.333	None	>65	M	1	EASTERN CAPE
21270	1	2	12	1753.79	None	>65	M	1	EASTERN CAPE
21281	1	1	24	21369.4	None	40-65	M	0	WESTERN CAPE
21416	1	1	13	1889.74	None	40-65	F	1	NORTH WEST
21416	1	2	4	101.462	None	40-65	F	1	NORTH WEST
21438	1	1	3	73.3065	Part	25-40	F	0	GAUTENG
21540	1	1	5	681.098	None	40-65	M	0	GAUTENG
21609	1	1	7	480.164	Part	40-65	F	1	GAUTENG
21615	1	1	5	241.529	None	>65	M	1	GAUTENG
21669	1	1	37	5670.98	None	40-65	M	1	WESTERN CAPE
21673	1	1	5	778.02	None	<18	F	1	WESTERN CAPE
21701	1	1	8	2522.58	None	40-65	M	0	EASTERN CAPE
21711	1	1	3	657.599	None	25-40	F	0	WESTERN CAPE
21775	1	1	9	1134.7	None	40-65	F	1	GAUTENG
21859	1	1	3	178.998	None	18-25	M	0	KWAZULU-NATAL
21864	1	1	9	8012.96	None	40-65	M	1	GAUTENG
21947	1	1	7	175.943	None	18-25	M	0	WESTERN CAPE
21981	1	1	1	244.292	None	40-65	M	1	WESTERN CAPE
21997	1	1	6	2158.34	None	40-65	F	0	GAUTENG
22063	1	1	8	3092.62	None	40-65	M	0	KWAZULU-NATAL
22063	1	2	1	1139.9	None	40-65	M	0	KWAZULU-NATAL
22088	1	1	20	881.612	None	40-65	F	0	MPUMALANGA
22100	1	1	43	225.159	None	40-65	M	1	GAUTENG
22135	1	1	10	1970	None	40-65	M	0	GAUTENG
22148	1	1	9	980.139	None	40-65	F	1	GAUTENG
22183	1	1	2	211.72	Part	40-65	M	1	EASTERN CAPE
22337	1	1	3	69.7714	None	<18	M	0	GAUTENG
22366	1	1	1	136.502	None	<18	M	1	GAUTENG
22374	1	1	57	8060.5	None	40-65	M	1	GAUTENG
22375	1	1	50	8594.33	None	40-65	F	1	GAUTENG
22375	1	2	1	208.511	None	40-65	F	1	GAUTENG
22384	1	1	13	96.0169	None	<18	F	0	GAUTENG
22442	1	1	5	414.818	None	40-65	F	1	KWAZULU-NATAL
22540	1	1	13	772.203	None	40-65	M	1	KWAZULU-NATAL
22549	1	1	5	589.797	None	40-65	F	1	GAUTENG
22623	1	1	10	197.449	None	40-65	M	1	KWAZULU-NATAL
22627	1	1	5	274.993	None	40-65	F	1	GAUTENG
22632	1	1	1	580.112	None	<18	F	0	GAUTENG
22698	1	1	10	1259.99	None	40-65	M	1	FREE STATE
22752	1	1	4	332.106	None	40-65	M	1	KWAZULU-NATAL
22768	1	1	2	357.633	None	25-40	M	1	KWAZULU-NATAL
22804	1	1	1	1178.63	None	<18	M	0	WESTERN CAPE
22941	1	1	7	1209.4	Part	40-65	F	1	WESTERN CAPE
22954	1	1	8	1114.8	None	40-65	M	1	KWAZULU-NATAL
22987	1	1	1	33.0702	None	40-65	M	1	MPUMALANGA
23016	1	1	4	419.486	None	40-65	M	1	GAUTENG
23021	1	1	7	278.199	None	40-65	M	1	GAUTENG
23022	1	1	19	456.443	None	40-65	M	1	GAUTENG
23247	1	1	2	257.396	None	>65	M	0	EASTERN CAPE
23279	1	1	15	556.028	None	>65	M	1	GAUTENG
23279	1	2	10	163.395	None	>65	M	1	GAUTENG
23397	1	1	14	731.715	None	>65	M	1	KWAZULU-NATAL
23408	1	1	5	335.992	Comp	>65	F	1	GAUTENG
23408	1	2	12	1522.18	Comp	>65	F	1	GAUTENG
23447	1	1	48	5963.75	None	40-65	F	1	KWAZULU-NATAL
23447	1	2	6	225.391	Part	40-65	F	1	KWAZULU-NATAL
23449	1	1	5	1392.83	None	25-40	F	1	KWAZULU-NATAL
23475	1	1	6	223.643	None	40-65	F	0	GAUTENG
23507	1	1	1	56.9482	None	<18	M	0	GAUTENG
23530	1	1	6	518.055	None	40-65	F	1	KWAZULU-NATAL
23530	1	2	6	46.1214	None	40-65	F	1	KWAZULU-NATAL
23657	1	1	1	290.364	None	18-25	M	0	GAUTENG
23725	1	1	25	1594.61	None	40-65	M	1	KWAZULU-NATAL
23826	1	1	4	1341.57	None	<18	F	1	EASTERN CAPE
23908	1	1	13	550.486	Comp	40-65	M	1	KWAZULU-NATAL
23925	1	1	29	8753.86	None	40-65	F	0	WESTERN CAPE
23943	1	1	6	64.7425	None	40-65	M	1	GAUTENG
23950	1	1	11	2691.95	None	40-65	M	1	KWAZULU-NATAL
24067	1	1	7	597.069	None	25-40	M	1	KWAZULU-NATAL
24093	1	1	21	10275.4	None	40-65	F	1	GAUTENG
24097	1	1	5	182.66	None	40-65	M	1	GAUTENG
24097	1	2	6	542.884	None	40-65	M	1	GAUTENG
24123	1	1	8	2782.72	None	>65	M	1	KWAZULU-NATAL
24123	1	2	6	4033.42	None	>65	M	1	KWAZULU-NATAL
24132	1	1	7	614.331	None	40-65	M	1	GAUTENG
24132	1	2	9	1223.88	None	40-65	M	1	GAUTENG
24172	1	1	7	752.78	None	>65	F	1	KWAZULU-NATAL
24262	1	1	21	1280.04	None	40-65	F	1	GAUTENG
24276	1	1	6	627.657	None	40-65	M	1	KWAZULU-NATAL
24322	1	1	1	912.875	None	40-65	M	1	KWAZULU-NATAL
24364	1	1	14	6959.87	None	40-65	M	1	WESTERN CAPE
24411	1	1	3	439.701	None	40-65	M	1	KWAZULU-NATAL
24418	1	1	3	304.075	Comp	40-65	F	1	KWAZULU-NATAL
24469	1	1	8	2178.6	None	25-40	F	0	GAUTENG
24469	1	2	5	246.055	None	25-40	F	0	GAUTENG
24470	1	1	2	873.756	None	<18	M	0	GAUTENG
24483	1	1	8	499.53	None	40-65	F	1	FREE STATE
24484	1	1	12	38.1218	None	<18	F	0	FREE STATE
24577	1	1	6	196.627	None	>65	F	1	WESTERN CAPE
24577	1	2	1	170.687	None	>65	F	1	WESTERN CAPE
24577	1	3	2	377.489	None	>65	F	1	WESTERN CAPE
24625	1	1	9	4423.89	None	40-65	M	1	KWAZULU-NATAL
24646	1	1	11	4605.2	None	40-65	M	0	LIMPOPO
24647	1	1	1	56.9482	None	40-65	F	0	LIMPOPO
24681	1	1	5	1042.76	None	40-65	F	1	KWAZULU-NATAL
24694	1	1	10	533.86	Comp	>65	M	1	KWAZULU-NATAL
24694	1	2	8	25.3654	Comp	>65	M	1	KWAZULU-NATAL
24694	1	3	8	56.9482	Comp	>65	M	1	KWAZULU-NATAL
24719	1	1	9	317.188	None	40-65	F	1	KWAZULU-NATAL
24720	1	1	16	6939.63	None	>65	M	1	KWAZULU-NATAL
24769	1	1	7	887.498	None	>65	F	1	WESTERN CAPE
24866	1	1	7	52.8882	None	40-65	M	0	KWAZULU-NATAL
24893	1	1	1	72.8736	None	25-40	F	0	KWAZULU-NATAL
24896	1	1	8	536.599	None	40-65	F	1	KWAZULU-NATAL
24906	1	1	2	29.37	None	18-25	M	0	KWAZULU-NATAL
24918	1	1	5	249.213	None	40-65	M	0	KWAZULU-NATAL
24919	1	1	5	249.213	None	40-65	F	1	KWAZULU-NATAL
24922	1	1	16	2525.98	None	40-65	M	1	KWAZULU-NATAL
24922	1	2	30	2473.92	None	40-65	M	1	KWAZULU-NATAL
24922	1	3	4	505.617	None	40-65	M	1	KWAZULU-NATAL
24948	1	1	2	245.939	Part	40-65	M	1	GAUTENG
24983	1	1	7	5652.71	None	40-65	M	1	KWAZULU-NATAL
25029	1	1	2	69.0849	None	40-65	M	0	GAUTENG
25130	1	1	3	451.235	None	<18	M	0	GAUTENG
25166	1	1	2	211.66	None	>65	M	1	MPUMALANGA
25167	1	1	3	6305.14	None	40-65	F	0	MPUMALANGA
25224	1	1	5	1983.81	None	40-65	M	0	NORTH WEST
25243	1	1	39	14173.9	None	40-65	F	1	EASTERN CAPE
25368	1	1	10	8769.01	None	40-65	M	1	KWAZULU-NATAL
25371	1	1	29	5955.33	None	40-65	M	1	KWAZULU-NATAL
25375	1	1	3	2442.05	Part	40-65	F	1	KWAZULU-NATAL
25376	1	1	3	1422.68	None	18-25	F	0	KWAZULU-NATAL
25377	1	1	4	1248.47	None	18-25	F	0	KWAZULU-NATAL
25391	1	1	3	514.345	None	40-65	F	1	GAUTENG
25428	1	1	6	588.654	None	>65	M	1	KWAZULU-NATAL
25428	1	2	3	268.122	None	>65	M	1	KWAZULU-NATAL
25428	1	3	6	1460.76	None	>65	M	1	KWAZULU-NATAL
25428	1	4	13	3532.3	None	>65	M	1	KWAZULU-NATAL
25448	1	1	8	252.945	None	40-65	F	0	KWAZULU-NATAL
25455	1	1	115	6223.27	None	40-65	M	0	GAUTENG
25530	1	1	2	849.295	None	>65	M	1	KWAZULU-NATAL
25531	1	1	2	879.143	Part	>65	F	1	KWAZULU-NATAL
25558	1	1	7	2968.03	None	40-65	M	1	WESTERN CAPE
25575	1	1	4	342.831	None	25-40	F	1	KWAZULU-NATAL
25598	1	1	4	1492.41	None	40-65	M	1	WESTERN CAPE
25676	1	1	65	1416.81	None	40-65	M	1	GAUTENG
25683	1	1	40	37521.4	None	40-65	F	0	WESTERN CAPE
25683	1	2	6	394.992	None	40-65	F	0	WESTERN CAPE
25683	1	3	7	645.645	None	40-65	F	0	WESTERN CAPE
25704	1	1	6	123.338	None	40-65	M	0	WESTERN CAPE
25743	1	1	5	873.131	None	<18	F	0	GAUTENG
25783	1	1	6	147.285	None	<18	F	1	WESTERN CAPE
25808	1	1	11	636.038	None	40-65	M	0	KWAZULU-NATAL
25810	1	1	10	1328.65	None	40-65	F	1	KWAZULU-NATAL
25831	1	1	4	106.52	None	<18	M	0	KWAZULU-NATAL
25856	1	1	7	584.332	None	40-65	M	1	WESTERN CAPE
25879	1	1	4	214.795	None	<18	M	1	KWAZULU-NATAL
25902	1	1	1	110.284	None	<18	M	0	NORTHERN CAPE
25920	1	1	2	134.478	None	<18	M	1	WESTERN CAPE
25970	1	1	47	9616.47	None	40-65	F	0	GAUTENG
25978	1	1	12	889.893	Part	40-65	F	1	KWAZULU-NATAL
26018	1	1	1	45.7006	None	40-65	M	1	WESTERN CAPE
26018	1	2	1	61.8257	None	40-65	M	1	WESTERN CAPE
26051	1	1	2	105.439	None	40-65	F	1	GAUTENG
26067	1	1	2	261.895	None	40-65	M	1	EASTERN CAPE
26092	1	1	6	1806.18	None	25-40	M	0	GAUTENG
26157	1	1	9	194.673	Part	40-65	F	0	GAUTENG
26172	1	1	8	433.021	None	40-65	M	1	KWAZULU-NATAL
26198	1	1	11	496.939	None	40-65	M	0	EASTERN CAPE
26219	1	1	1	186.516	None	<18	M	0	KWAZULU-NATAL
26328	1	1	4	281.851	None	40-65	M	1	FREE STATE
26344	1	1	10	20399.6	None	25-40	M	1	KWAZULU-NATAL
26350	1	1	3	310.01	None	25-40	M	0	WESTERN CAPE
26414	1	1	6	283.107	None	40-65	F	0	GAUTENG
26518	1	1	2	131.138	None	18-25	F	0	FREE STATE
26714	1	1	4	419.055	Part	>65	F	0	FREE STATE
26717	1	1	15	427.366	None	40-65	F	1	FREE STATE
26720	1	1	10	604.314	None	25-40	F	0	FREE STATE
26755	1	1	32	5628.51	None	40-65	M	0	GAUTENG
26775	1	1	2	250.759	None	25-40	F	0	LIMPOPO
26813	1	1	23	4362.82	None	40-65	M	1	NORTH WEST
26813	1	2	5	530.622	None	40-65	M	1	NORTH WEST
26845	1	1	4	409.512	None	40-65	M	0	FREE STATE
26917	1	1	3	153.01	None	40-65	F	1	KWAZULU-NATAL
26934	1	1	4	174.972	None	25-40	F	1	KWAZULU-NATAL
26945	1	1	35	3278.69	None	40-65	F	1	KWAZULU-NATAL
26947	1	1	5	726.018	None	25-40	M	1	KWAZULU-NATAL
26974	1	1	1	141.344	None	40-65	F	0	GAUTENG
26985	1	1	8	33.0702	None	40-65	M	1	EASTERN CAPE
27017	1	1	7	66.608	None	40-65	M	0	GAUTENG
27069	1	1	9	2024.5	None	40-65	M	1	WESTERN CAPE
27102	1	1	2	816.754	None	18-25	F	1	WESTERN CAPE
27118	1	1	1	29.37	None	40-65	M	0	FREE STATE
27143	1	1	12	639.843	None	40-65	M	0	KWAZULU-NATAL
27153	1	1	4	376.153	None	<18	F	0	KWAZULU-NATAL
27159	1	1	4	309.008	None	40-65	M	0	GAUTENG
27303	1	1	16	234.372	None	40-65	F	1	GAUTENG
27569	1	1	6	1241.98	None	40-65	M	1	KWAZULU-NATAL
27731	1	1	4	1320.25	None	40-65	M	1	WESTERN CAPE
27772	1	1	8	436.38	None	>65	F	1	WESTERN CAPE
27825	1	1	8	381.679	None	40-65	M	0	GAUTENG
27899	1	1	2	746.626	None	18-25	M	0	KWAZULU-NATAL
28001	1	1	7	142.644	None	40-65	M	1	GAUTENG
28001	1	2	20	5988.99	None	40-65	M	1	GAUTENG
28001	1	3	27	1055.49	None	40-65	M	1	GAUTENG
28046	1	1	21	1071.95	None	40-65	M	1	KWAZULU-NATAL
28106	1	1	6	1972.07	None	40-65	M	0	KWAZULU-NATAL
28288	1	1	1	69.7917	None	40-65	F	0	GAUTENG
28323	1	1	10	7233.29	None	40-65	M	0	MPUMALANGA
28327	1	1	4	1221.81	None	<18	M	0	MPUMALANGA
28388	1	1	5	667.064	None	25-40	F	0	WESTERN CAPE
28498	1	1	5	504.233	None	25-40	M	1	WESTERN CAPE
28589	1	1	45	370.153	None	<18	M	0	KWAZULU-NATAL
28596	1	1	10	1142.98	None	40-65	M	0	WESTERN CAPE
28607	1	1	5	93.038	None	18-25	F	0	GAUTENG
28616	1	1	1	64.7425	None	40-65	F	1	GAUTENG
28681	1	1	7	714.607	None	40-65	M	0	KWAZULU-NATAL
28694	1	1	10	826.064	None	40-65	M	1	NORTH WEST
28739	1	1	19	70.3637	None	>65	F	1	GAUTENG
28747	1	1	10	561.541	None	40-65	M	1	GAUTENG
28748	1	1	9	173.335	None	40-65	F	0	GAUTENG
28752	1	1	4	2975.08	None	40-65	M	1	KWAZULU-NATAL
28798	1	1	3	98.909	None	<18	F	1	GAUTENG
28802	1	1	5	261.106	None	>65	M	1	GAUTENG
28809	1	1	7	274.86	None	25-40	F	0	MPUMALANGA
28874	1	1	3	168.456	None	40-65	M	0	GAUTENG
28906	1	1	9	545.216	None	40-65	F	1	EASTERN CAPE
28945	1	1	1	142.304	None	18-25	F	0	KWAZULU-NATAL
28998	1	1	5	352.151	None	40-65	M	1	GAUTENG
28998	1	2	2	292.703	None	40-65	M	1	GAUTENG
29009	1	1	19	951.212	None	40-65	M	0	KWAZULU-NATAL
29009	1	2	8	496.053	None	40-65	M	0	KWAZULU-NATAL
29107	1	1	9	1156.34	None	40-65	M	1	WESTERN CAPE
29113	1	1	8	691.973	None	40-65	M	1	NORTH WEST
29113	1	2	8	213.007	None	40-65	M	1	NORTH WEST
29113	1	3	13	560.625	None	40-65	M	1	NORTH WEST
29131	1	1	16	3248.92	None	40-65	M	0	LIMPOPO
29173	1	1	15	89.7559	None	40-65	M	1	KWAZULU-NATAL
29195	1	1	2	173.97	Comp	40-65	F	1	MPUMALANGA
29195	1	2	9	385.399	Comp	40-65	F	1	MPUMALANGA
29211	1	1	2	1720.98	None	25-40	F	0	FREE STATE
29238	1	1	10	3114.89	None	>65	M	1	KWAZULU-NATAL
29245	1	1	4	257.142	None	40-65	F	1	EASTERN CAPE
29331	1	1	3	230.914	None	40-65	M	0	KWAZULU-NATAL
29347	1	1	2	64.7425	None	25-40	M	0	NORTHERN CAPE
29385	1	1	15	983.088	None	40-65	F	1	MPUMALANGA
29428	1	1	5	526.775	None	40-65	M	1	EASTERN CAPE
29463	1	1	23	242.943	None	40-65	M	1	EASTERN CAPE
29471	1	1	8	954.225	None	40-65	M	0	KWAZULU-NATAL
29483	1	1	6	118.849	None	18-25	F	0	GAUTENG
29500	1	1	16	2620.55	None	40-65	M	1	KWAZULU-NATAL
29515	1	1	7	324.002	None	40-65	F	1	GAUTENG
29527	1	1	7	2073.71	None	40-65	F	1	NORTH WEST
29560	1	1	4	118.057	None	40-65	F	1	MPUMALANGA
29604	1	1	3	167.126	None	40-65	F	0	KWAZULU-NATAL
29613	1	1	28	8186.27	None	40-65	M	1	WESTERN CAPE
29674	1	1	5	2094.23	None	40-65	F	0	MPUMALANGA
29704	1	1	20	9308.48	None	25-40	M	0	MPUMALANGA
29763	1	1	4	253.143	None	25-40	M	1	GAUTENG
29786	1	1	2	78.1771	None	25-40	M	1	WESTERN CAPE
29843	1	1	5	2509.2	None	40-65	M	0	FREE STATE
29845	1	1	6	814.677	Part	40-65	F	1	FREE STATE
29943	1	1	2	88.3435	None	<18	F	0	GAUTENG
29963	1	1	5	417.176	Part	40-65	M	0	GAUTENG
29975	1	1	31	4176.58	None	>65	F	1	KWAZULU-NATAL
30047	1	1	5	201.745	None	40-65	F	1	GAUTENG
30141	1	1	13	157.242	None	40-65	M	1	KWAZULU-NATAL
30141	1	2	8	142.183	None	40-65	M	1	KWAZULU-NATAL
30148	1	1	7	217.931	None	<18	M	0	KWAZULU-NATAL
30159	1	1	20	169.009	None	40-65	M	1	GAUTENG
30192	1	1	3	381.446	None	25-40	F	0	GAUTENG
30226	1	1	3	74.5955	Part	40-65	F	0	EASTERN CAPE
30236	1	1	134	1148.93	None	40-65	F	0	GAUTENG
30283	1	1	5	62.1534	Comp	40-65	F	1	GAUTENG
30315	1	1	14	2599.74	None	>65	F	0	GAUTENG
30335	1	1	7	380.549	None	40-65	M	1	FREE STATE
30347	1	1	13	960.991	None	40-65	M	1	KWAZULU-NATAL
30367	1	1	4	409.9	None	40-65	F	1	KWAZULU-NATAL
30494	1	1	8	605.01	None	>65	M	1	EASTERN CAPE
30508	1	1	14	674.582	None	40-65	F	1	GAUTENG
30509	1	1	4	58.6578	None	18-25	F	0	GAUTENG
30521	1	1	9	1277.28	None	40-65	F	1	EASTERN CAPE
30535	1	1	2	712.556	None	40-65	M	0	GAUTENG
30548	1	1	17	140.286	None	40-65	F	0	GAUTENG
30572	1	1	2	988.724	Comp	40-65	M	1	NORTH WEST
30630	1	1	4	1301.51	Part	40-65	F	1	GAUTENG
30677	1	1	7	405.773	None	40-65	F	0	GAUTENG
30718	1	1	6	2449.74	None	40-65	M	1	GAUTENG
30759	1	1	2	64.7425	None	40-65	F	0	MPUMALANGA
30766	1	1	7	2573.32	None	40-65	F	1	MPUMALANGA
30806	1	1	4	637.039	None	40-65	F	0	GAUTENG
30867	1	1	6	421.316	None	25-40	M	0	GAUTENG
30921	1	1	4	571.832	None	40-65	M	0	WESTERN CAPE
30929	1	1	12	1501.62	None	>65	M	0	EASTERN CAPE
30938	1	1	2	248.562	None	<18	F	0	LIMPOPO
31021	1	1	1	757.668	None	18-25	M	0	KWAZULU-NATAL
31038	1	1	13	2313.11	None	40-65	F	1	WESTERN CAPE
31042	1	1	16	9827.32	None	>65	F	1	WESTERN CAPE
31160	1	1	6	2341.53	None	40-65	F	0	GAUTENG
31181	1	1	35	6308.73	None	>65	M	1	GAUTENG
31182	1	1	21	794.748	None	>65	F	1	GAUTENG
31197	1	1	9	696.991	Comp	40-65	F	1	MPUMALANGA
31198	1	1	5	653.549	None	40-65	M	1	MPUMALANGA
31201	1	1	11	330.233	None	>65	F	1	MPUMALANGA
31213	1	1	9	801.489	None	40-65	M	0	KWAZULU-NATAL
31313	1	1	6	405.265	None	40-65	F	1	KWAZULU-NATAL
31313	1	2	2	350.111	None	40-65	F	1	KWAZULU-NATAL
31337	1	1	13	2241.71	None	40-65	M	1	EASTERN CAPE
31399	1	1	10	107.954	None	25-40	F	1	EASTERN CAPE
31561	1	1	21	2878.67	None	40-65	M	1	EASTERN CAPE
31641	1	1	12	1251.18	None	>65	F	1	GAUTENG
31657	1	1	11	1792.45	None	40-65	M	1	GAUTENG
31664	1	1	1	119.176	None	40-65	M	1	GAUTENG
31676	1	1	4	621.118	None	<18	M	1	GAUTENG
31693	1	1	21	710.573	Part	>65	M	1	KWAZULU-NATAL
31693	1	2	20	689.807	Part	>65	M	1	KWAZULU-NATAL
31706	1	1	4	304.725	Part	40-65	F	1	KWAZULU-NATAL
31713	1	1	3	83.2512	None	40-65	M	1	KWAZULU-NATAL
31757	1	1	1	188.994	None	40-65	F	1	NORTH WEST
31842	1	1	21	1560.65	None	>65	M	1	KWAZULU-NATAL
31853	1	1	2	118.852	None	40-65	M	0	EASTERN CAPE
31938	1	1	73	875.682	Comp	40-65	F	1	GAUTENG
31958	1	1	4	101.221	Part	40-65	F	1	GAUTENG
31976	1	1	6	2399.16	None	25-40	F	0	GAUTENG
31977	1	1	2	427.628	None	40-65	F	0	GAUTENG
31981	1	1	10	108.524	None	40-65	M	1	GAUTENG
31981	1	2	9	1496.68	None	40-65	M	1	GAUTENG
32025	1	1	8	4133.6	None	>65	M	1	EASTERN CAPE
32038	1	1	14	26340.2	None	40-65	F	1	KWAZULU-NATAL
32047	1	1	14	1058.62	None	40-65	M	1	KWAZULU-NATAL
32084	1	1	12	11204.6	None	>65	F	0	KWAZULU-NATAL
32140	1	1	7	2693.68	None	40-65	F	1	FREE STATE
32200	1	1	6	210.419	Comp	>65	F	1	WESTERN CAPE
32235	1	1	11	754.002	None	40-65	F	1	WESTERN CAPE
32295	1	1	9	326.47	None	40-65	F	1	NORTHERN CAPE
32305	1	1	12	3628.74	Part	>65	M	1	KWAZULU-NATAL
32375	1	1	4	153.196	None	40-65	F	1	GAUTENG
32397	1	1	5	304.664	None	25-40	M	1	GAUTENG
32421	1	1	5	132.265	None	>65	F	1	GAUTENG
32443	1	1	13	615.307	None	40-65	M	1	GAUTENG
32467	1	1	23	31276.2	None	>65	M	1	GAUTENG
32511	1	1	4	434.501	None	>65	M	1	WESTERN CAPE
32589	1	1	5	299.487	None	40-65	M	1	EASTERN CAPE
32633	1	1	6	577.373	None	40-65	F	1	GAUTENG
32633	1	2	4	903.921	None	40-65	F	1	GAUTENG
32711	1	1	5	503.295	None	40-65	M	0	WESTERN CAPE
32796	1	1	4	1167.99	None	40-65	M	1	WESTERN CAPE
32801	1	1	4	1409.55	None	>65	M	1	WESTERN CAPE
32904	1	1	4	558.187	None	40-65	M	1	NORTHERN CAPE
32911	1	1	3	95.2822	Comp	40-65	F	1	FREE STATE
32932	1	1	5	451.298	None	>65	M	1	KWAZULU-NATAL
32977	1	1	11	858.804	Part	40-65	M	0	EASTERN CAPE
33106	1	1	3	252.408	None	40-65	F	0	WESTERN CAPE
33156	1	1	10	1206.84	None	40-65	M	1	GAUTENG
33158	1	1	9	273.847	None	40-65	M	0	GAUTENG
33159	1	1	11	1964.38	None	40-65	F	1	GAUTENG
33186	1	1	13	2732.21	None	40-65	M	1	WESTERN CAPE
33237	1	1	4	64.7425	None	18-25	F	0	NORTHERN CAPE
33247	1	1	6	431.728	None	25-40	F	1	KWAZULU-NATAL
33247	1	2	4	958.608	None	25-40	F	1	KWAZULU-NATAL
33249	1	1	5	509.757	None	40-65	F	1	KWAZULU-NATAL
33250	1	1	5	582.42	None	25-40	M	1	KWAZULU-NATAL
33251	1	1	10	11082.7	None	40-65	M	1	NORTHERN CAPE
33293	1	1	12	4259.65	None	40-65	F	1	WESTERN CAPE
33298	1	1	2	161.018	None	>65	M	1	WESTERN CAPE
33334	1	1	10	451.139	None	40-65	M	1	KWAZULU-NATAL
33415	1	1	9	1795.17	Part	40-65	F	1	FREE STATE
33446	1	1	12	1839	None	>65	M	0	EASTERN CAPE
33468	1	1	12	1895.34	None	40-65	F	1	WESTERN CAPE
33468	1	2	7	80.9335	None	40-65	F	1	WESTERN CAPE
33472	1	1	3	534.549	None	40-65	M	0	WESTERN CAPE
33504	1	1	8	617.963	None	40-65	F	1	WESTERN CAPE
33605	1	1	3	397.043	None	40-65	F	0	GAUTENG
33662	1	1	2	398.616	Comp	40-65	M	1	GAUTENG
33676	1	1	13	912.808	None	40-65	F	1	WESTERN CAPE
33737	1	1	27	41798	None	40-65	F	1	KWAZULU-NATAL
33740	1	1	11	3309.47	Part	>65	M	1	KWAZULU-NATAL
33746	1	1	12	1609.03	Part	40-65	M	1	WESTERN CAPE
33801	1	1	1	73.519	None	<18	F	1	WESTERN CAPE
33842	1	1	5	210.894	None	<18	M	0	KWAZULU-NATAL
33873	1	1	6	6472.82	None	25-40	M	1	WESTERN CAPE
33889	1	1	12	1420.19	None	40-65	F	0	WESTERN CAPE
33978	1	1	7	462.364	None	40-65	F	1	WESTERN CAPE
34002	1	1	6	214.27	None	40-65	F	1	KWAZULU-NATAL
34052	1	1	15	714.254	None	40-65	M	1	EASTERN CAPE
34084	1	1	4	258.422	None	40-65	F	1	WESTERN CAPE
34085	1	1	3	231.306	None	40-65	M	1	WESTERN CAPE
34159	1	1	10	987.646	None	40-65	M	0	WESTERN CAPE
34204	1	1	17	368.388	Part	40-65	M	0	KWAZULU-NATAL
34239	1	1	12	335.082	None	40-65	M	1	NORTH WEST
34262	1	1	4	64.7425	None	40-65	M	1	MPUMALANGA
34299	1	1	3	313.396	Part	25-40	F	1	KWAZULU-NATAL
34354	1	1	3	56.9482	None	40-65	M	1	FREE STATE
34404	1	1	5	296.764	None	40-65	F	1	WESTERN CAPE
34416	1	1	33	3177.14	None	40-65	M	1	WESTERN CAPE
34452	1	1	9	45.5753	Part	>65	F	1	WESTERN CAPE
34452	1	2	12	2.9515e-14	Part	>65	F	1	WESTERN CAPE
34500	1	1	34	9756.3	None	40-65	M	0	KWAZULU-NATAL
34506	1	1	6	947.388	None	40-65	M	1	WESTERN CAPE
34510	1	1	5	366.203	None	<18	F	1	WESTERN CAPE
34592	1	1	4	72.5786	None	<18	F	0	GAUTENG
34623	1	1	8	137.574	None	40-65	M	0	KWAZULU-NATAL
34638	1	1	12	694.173	None	>65	F	1	GAUTENG
34668	1	1	6	864.388	Comp	>65	F	1	GAUTENG
34863	1	1	11	3763.45	None	40-65	F	1	KWAZULU-NATAL
34863	1	2	7	136.453	None	40-65	F	1	KWAZULU-NATAL
34876	1	1	1	115.625	None	<18	F	0	KWAZULU-NATAL
34883	1	1	4	402.676	None	25-40	M	0	KWAZULU-NATAL
34891	1	1	17	6906	None	40-65	F	1	KWAZULU-NATAL
34935	1	1	3	102.971	None	40-65	F	1	WESTERN CAPE
34935	1	2	5	472.94	None	40-65	F	1	WESTERN CAPE
35003	1	1	12	790.959	None	40-65	M	0	KWAZULU-NATAL
35043	1	1	13	570.419	None	40-65	F	1	KWAZULU-NATAL
35267	1	1	5	262.791	None	18-25	M	0	KWAZULU-NATAL
35330	1	1	2	223.505	None	25-40	F	1	KWAZULU-NATAL
35344	1	1	5	2001.15	None	40-65	F	0	KWAZULU-NATAL
35345	1	1	3	2024.83	None	40-65	M	0	KWAZULU-NATAL
35395	1	1	4	52.4338	None	25-40	F	0	KWAZULU-NATAL
35484	1	1	17	3410.54	None	40-65	F	1	KWAZULU-NATAL
35484	1	2	11	1629.18	None	40-65	F	1	KWAZULU-NATAL
35499	1	1	19	673.093	None	40-65	F	1	NORTH WEST
35551	1	1	2	212.772	None	<18	M	0	EASTERN CAPE
35563	1	1	16	6636.89	Part	40-65	M	1	EASTERN CAPE
35580	1	1	11	1441.26	Comp	>65	M	1	EASTERN CAPE
35636	1	1	21	109.877	None	18-25	F	0	GAUTENG
35680	1	1	9	460.921	None	40-65	F	1	EASTERN CAPE
35735	1	1	12	1219.47	None	40-65	F	1	GAUTENG
35750	1	1	12	397.702	None	40-65	F	1	FREE STATE
35843	1	1	6	545.289	Part	40-65	F	1	GAUTENG
35909	1	1	5	533.303	None	40-65	F	0	WESTERN CAPE
35965	1	1	6	119.852	None	40-65	M	1	WESTERN CAPE
35967	1	1	2	128.646	None	<18	M	0	WESTERN CAPE
36011	1	1	11	232.255	None	18-25	M	0	GAUTENG
36017	1	1	10	36.3929	None	>65	F	1	MPUMALANGA
36086	1	1	11	147.395	None	25-40	M	0	KWAZULU-NATAL
36088	1	1	2	99.5522	None	25-40	F	0	KWAZULU-NATAL
36207	1	1	2	590.744	None	<18	M	0	KWAZULU-NATAL
36277	1	1	15	479.95	None	40-65	F	0	EASTERN CAPE
36284	1	1	7	569.145	None	40-65	M	1	EASTERN CAPE
36288	1	1	8	667.733	None	40-65	M	1	EASTERN CAPE
36320	1	1	7	208.756	None	25-40	F	0	GAUTENG
36339	1	1	1	58.7438	None	25-40	F	0	GAUTENG
36412	1	1	7	631.869	None	40-65	F	0	WESTERN CAPE
36478	1	1	5	476.627	None	25-40	F	1	NORTHERN CAPE
36534	1	1	11	354.956	None	40-65	M	0	KWAZULU-NATAL
36564	1	1	4	177.109	None	40-65	F	1	WESTERN CAPE
36577	1	1	5	56.9482	None	40-65	M	1	WESTERN CAPE
36774	1	1	2	488.471	None	25-40	F	1	EASTERN CAPE
36793	1	1	7	664.303	Part	40-65	M	1	EASTERN CAPE
36814	1	1	2	289.148	None	25-40	F	0	EASTERN CAPE
36821	1	1	10	609.653	None	25-40	M	0	EASTERN CAPE
36850	1	1	6	2192.6	None	40-65	M	1	NORTH WEST
36961	1	1	4	166.939	None	<18	F	0	GAUTENG
36986	1	1	5	359.319	None	40-65	M	1	KWAZULU-NATAL
37056	1	1	9	809.151	None	25-40	M	1	KWAZULU-NATAL
37098	1	1	7	856.124	None	40-65	F	1	MPUMALANGA
37139	1	1	8	9230.18	None	40-65	M	0	WESTERN CAPE
37158	1	1	4	1151.3	None	40-65	F	1	GAUTENG
37158	1	2	6	1249.64	None	40-65	F	1	GAUTENG
37200	1	1	3	206.625	None	40-65	M	1	MPUMALANGA
37231	1	1	6	311.782	None	40-65	M	1	GAUTENG
37244	1	1	10	81.8246	None	40-65	F	0	NORTH WEST
37308	1	1	12	689.241	None	25-40	M	0	GAUTENG
37332	1	1	1	247.993	None	25-40	F	0	KWAZULU-NATAL
37355	1	1	1	117.797	None	18-25	F	0	WESTERN CAPE
37375	1	1	13	324.533	None	40-65	M	1	EASTERN CAPE
37452	1	1	7	147.598	None	40-65	M	1	WESTERN CAPE
37574	1	1	12	182.444	None	<18	M	1	WESTERN CAPE
37579	1	1	5	2044.2	None	25-40	F	0	WESTERN CAPE
37610	1	1	5	74.7783	None	40-65	M	0	GAUTENG
37635	1	1	4	3231.46	None	40-65	F	0	WESTERN CAPE
37640	1	1	6	512.76	None	>65	F	1	KWAZULU-NATAL
37640	1	2	7	920.196	None	>65	F	1	KWAZULU-NATAL
37662	1	1	10	842.917	None	40-65	M	1	FREE STATE
37663	1	1	4	604.911	None	25-40	M	0	FREE STATE
37663	1	2	3	353.474	Part	25-40	M	0	FREE STATE
37683	1	1	7	482.837	None	40-65	F	1	KWAZULU-NATAL
37691	1	1	13	11265.2	None	40-65	F	1	KWAZULU-NATAL
37802	1	1	6	5130.17	None	25-40	M	1	WESTERN CAPE
38026	1	1	27	662.742	None	40-65	F	0	WESTERN CAPE
38026	1	2	25	267.036	None	40-65	F	0	WESTERN CAPE
38092	1	1	8	1134.65	None	25-40	F	0	MPUMALANGA
38139	1	1	2	729.853	None	25-40	M	1	GAUTENG
38173	1	1	8	4653.79	None	25-40	M	0	WESTERN CAPE
38290	1	1	9	70.775	None	40-65	F	1	NORTH WEST
38314	1	1	7	789.169	None	40-65	M	1	KWAZULU-NATAL
38315	1	1	11	304.943	Comp	40-65	F	1	KWAZULU-NATAL
38370	1	1	3	270.377	None	18-25	F	0	GAUTENG
38399	1	1	5	222.813	None	40-65	F	1	WESTERN CAPE
38404	1	1	4	564.504	None	40-65	M	0	KWAZULU-NATAL
38429	1	1	49	8593.47	None	>65	F	1	FREE STATE
38432	1	1	8	1759.26	None	40-65	F	1	KWAZULU-NATAL
38446	1	1	4	143.629	None	40-65	M	1	NORTH WEST
38446	1	2	3	76.0962	None	40-65	M	1	NORTH WEST
38486	1	1	9	802.87	None	25-40	F	1	KWAZULU-NATAL
38508	1	1	1	67.1494	None	>65	M	1	WESTERN CAPE
38509	1	1	8	559.832	None	40-65	F	1	WESTERN CAPE
38562	1	1	8	671.25	None	25-40	F	1	KWAZULU-NATAL
38716	1	1	2	56.9482	None	25-40	M	1	WESTERN CAPE
38731	1	1	2	215.631	None	40-65	M	0	EASTERN CAPE
38743	1	1	3	151.563	None	25-40	F	0	LIMPOPO
38774	1	1	2	143.675	None	25-40	M	1	WESTERN CAPE
38776	1	1	6	420.697	None	40-65	F	1	WESTERN CAPE
38802	1	1	10	528.514	Comp	25-40	F	0	GAUTENG
38868	1	1	16	4191.27	None	40-65	M	1	KWAZULU-NATAL
38894	1	1	4	488.542	None	>65	F	1	MPUMALANGA
38901	1	1	12	3205.22	None	>65	M	1	KWAZULU-NATAL
38906	1	1	8	5316.58	None	40-65	F	0	KWAZULU-NATAL
38929	1	1	6	966.848	None	25-40	F	0	NORTH WEST
38973	1	1	16	3575.29	None	40-65	M	1	GAUTENG
39014	1	1	3	79.6103	Part	25-40	F	0	GAUTENG
39065	1	1	12	950.431	None	40-65	F	1	EASTERN CAPE
39069	1	1	16	354.667	None	18-25	F	0	KWAZULU-NATAL
39077	1	1	12	1482.73	None	40-65	M	1	KWAZULU-NATAL
39120	1	1	2	883.185	None	40-65	M	0	KWAZULU-NATAL
39120	1	2	4	102.46	None	40-65	M	0	KWAZULU-NATAL
39158	1	1	9	1636.99	None	40-65	M	1	GAUTENG
39244	1	1	5	450.174	None	40-65	M	1	WESTERN CAPE
39428	1	1	3	512.86	None	40-65	F	1	GAUTENG
39448	1	1	18	8300.22	None	40-65	M	0	LIMPOPO
39467	1	1	11	2986.48	None	25-40	F	1	KWAZULU-NATAL
39475	1	1	7	332.221	None	40-65	F	0	GAUTENG
39557	1	1	3	140.649	None	40-65	F	1	KWAZULU-NATAL
39579	1	1	7	584.751	None	40-65	M	0	KWAZULU-NATAL
39580	1	1	8	863.633	None	40-65	F	0	KWAZULU-NATAL
39605	1	1	9	970.438	None	18-25	M	1	LIMPOPO
39682	1	1	10	342.514	Comp	>65	M	1	KWAZULU-NATAL
39705	1	1	9	2806.68	None	40-65	F	1	MPUMALANGA
39715	1	1	10	6938.23	None	40-65	F	0	KWAZULU-NATAL
39748	1	1	8	3579.91	None	25-40	M	1	KWAZULU-NATAL
39759	1	1	2	770.941	Comp	>65	M	1	KWAZULU-NATAL
39781	1	1	12	599.122	Comp	>65	F	1	GAUTENG
39781	1	2	24	1797.02	Comp	>65	F	1	GAUTENG
39794	1	1	9	359.638	None	40-65	F	1	KWAZULU-NATAL
39809	1	1	10	222.568	None	40-65	M	1	GAUTENG
39849	1	1	10	627.549	None	25-40	M	0	LIMPOPO
39884	1	1	5	1035.5	None	40-65	F	1	EASTERN CAPE
39968	1	1	12	1404.01	None	25-40	M	1	GAUTENG
40004	1	1	8	636.587	None	40-65	M	0	KWAZULU-NATAL
40033	1	1	4	1212.72	None	40-65	M	1	EASTERN CAPE
40041	1	1	3	247.149	None	25-40	F	1	KWAZULU-NATAL
40044	1	1	13	2270.69	None	40-65	M	1	WESTERN CAPE
40102	1	1	4	278.248	None	<18	M	0	GAUTENG
40120	1	1	21	2109.61	None	40-65	F	1	GAUTENG
40122	1	1	26	3121.37	None	40-65	M	1	GAUTENG
40129	1	1	14	4364.6	None	40-65	F	0	GAUTENG
40133	1	1	2	134.725	None	25-40	F	0	GAUTENG
40162	1	1	3	295.072	None	40-65	M	0	WESTERN CAPE
40306	1	1	2	187.988	None	40-65	M	0	MPUMALANGA
40341	1	1	11	222.813	None	40-65	F	1	EASTERN CAPE
40413	1	1	27	9910.41	None	40-65	F	0	GAUTENG
40435	1	1	4	769.505	None	40-65	M	1	GAUTENG
40457	1	1	4	116.282	None	>65	F	1	FREE STATE
40459	1	1	5	1022.58	None	40-65	M	0	GAUTENG
40467	1	1	1	166.217	None	<18	M	1	GAUTENG
40469	1	1	13	859.733	None	>65	F	1	GAUTENG
40518	1	1	27	1117.53	None	40-65	F	1	EASTERN CAPE
40589	1	1	5	188.068	None	25-40	M	1	KWAZULU-NATAL
40594	1	1	3	249.945	None	40-65	M	1	WESTERN CAPE
40640	1	1	6	874.267	None	40-65	F	1	KWAZULU-NATAL
40647	1	1	4	341.817	None	40-65	M	1	EASTERN CAPE
40653	1	1	7	2528.81	None	40-65	F	0	GAUTENG
40819	1	1	3	43.5487	None	40-65	F	0	NORTHERN CAPE
40893	1	1	24	2505.25	None	40-65	M	1	GAUTENG
40919	1	1	2	33.499	None	25-40	F	0	LIMPOPO
40930	1	1	12	178.523	None	25-40	F	1	EASTERN CAPE
40933	1	1	4	46.7394	None	<18	F	0	EASTERN CAPE
40997	1	1	25	92.0686	None	>65	F	1	EASTERN CAPE
41007	1	1	6	114.173	Comp	40-65	F	1	KWAZULU-NATAL
41069	1	1	14	2287.63	None	40-65	F	1	KWAZULU-NATAL
41070	1	1	3	355.086	None	25-40	F	1	KWAZULU-NATAL
41107	1	1	12	910.732	None	40-65	M	0	KWAZULU-NATAL
41134	1	1	8	235.893	None	40-65	F	1	KWAZULU-NATAL
41159	1	1	1	48.5735	None	25-40	F	0	NORTH WEST
41182	1	1	4	199.326	None	25-40	F	1	KWAZULU-NATAL
41197	1	1	21	1877.48	None	40-65	F	1	GAUTENG
41240	1	1	15	1347.47	None	40-65	M	1	KWAZULU-NATAL
41240	1	2	10	721.849	None	40-65	M	1	KWAZULU-NATAL
41241	1	1	13	1515.95	None	40-65	F	1	KWAZULU-NATAL
41260	1	1	32	1281.74	None	40-65	M	1	KWAZULU-NATAL
41279	1	1	19	7313.85	None	40-65	F	1	KWAZULU-NATAL
41340	1	1	7	668.933	None	25-40	M	0	GAUTENG
41352	1	1	13	6977.41	None	40-65	F	1	GAUTENG
41363	1	1	2	130.513	None	40-65	F	1	GAUTENG
41379	1	1	7	298.097	None	40-65	M	1	KWAZULU-NATAL
41385	1	1	8	1491.17	None	40-65	M	1	EASTERN CAPE
41418	1	1	6	2499.41	None	40-65	F	0	GAUTENG
41454	1	1	1	42.6911	None	25-40	F	0	GAUTENG
41555	1	1	7	531.579	None	40-65	F	1	EASTERN CAPE
41748	1	1	2	439.883	None	40-65	M	1	EASTERN CAPE
41871	1	1	15	181.583	Part	40-65	F	1	GAUTENG
41885	1	1	7	2196.34	None	40-65	M	1	GAUTENG
41902	1	1	13	1838.69	None	40-65	F	0	GAUTENG
41912	1	1	2	36.5128	None	18-25	M	1	GAUTENG
41927	1	1	1	63.3532	None	25-40	F	1	KWAZULU-NATAL
41929	1	1	3	116.128	None	<18	M	0	KWAZULU-NATAL
41954	1	1	7	1740.39	Comp	>65	M	1	KWAZULU-NATAL
41958	1	1	4	2467.19	None	40-65	F	1	EASTERN CAPE
41981	1	1	32	1480.29	None	40-65	M	0	EASTERN CAPE
41983	1	1	11	6372.2	None	40-65	F	1	KWAZULU-NATAL
42011	1	1	5	154.068	None	40-65	M	1	MPUMALANGA
42014	1	1	3	90.5611	None	40-65	F	1	MPUMALANGA
42027	1	1	4	604.705	None	25-40	F	0	WESTERN CAPE
42061	1	1	3	1123.21	None	40-65	F	0	KWAZULU-NATAL
42110	1	1	15	2597.03	None	40-65	F	1	WESTERN CAPE
42202	1	1	6	529.471	None	40-65	F	1	EASTERN CAPE
42322	1	1	27	6509.74	Part	40-65	M	1	GAUTENG
42391	1	1	10	1121.74	None	40-65	F	1	KWAZULU-NATAL
42451	1	1	8	437.342	Part	>65	F	1	EASTERN CAPE
42460	1	1	45	18735.5	None	40-65	M	0	EASTERN CAPE
42535	1	1	5	571.455	None	40-65	F	1	NORTH WEST
42600	1	1	4	506.05	None	25-40	F	1	LIMPOPO
42607	1	1	8	665.954	None	40-65	M	1	KWAZULU-NATAL
42610	1	1	5	81.7248	None	40-65	M	0	GAUTENG
42612	1	1	5	1321.19	None	40-65	M	1	KWAZULU-NATAL
42673	1	1	13	492.602	None	40-65	F	1	LIMPOPO
42733	1	1	10	2870.43	None	>65	F	0	KWAZULU-NATAL
42736	1	1	5	486.1	None	40-65	F	1	KWAZULU-NATAL
42739	1	1	2	111.22	None	>65	M	1	GAUTENG
42759	1	1	11	1519.15	None	40-65	M	0	KWAZULU-NATAL
42772	1	1	5	64.7425	None	40-65	F	0	KWAZULU-NATAL
42800	1	1	3	1481.24	None	40-65	F	1	KWAZULU-NATAL
42800	1	2	9	2829.17	None	40-65	F	1	KWAZULU-NATAL
42807	1	1	26	786.154	Comp	>65	M	0	KWAZULU-NATAL
42829	1	1	10	1337.33	None	40-65	M	1	EASTERN CAPE
42929	1	1	5	299.979	None	40-65	M	1	GAUTENG
42930	1	1	4	27.2112	None	40-65	F	0	GAUTENG
42933	1	1	3	378.498	None	40-65	M	1	WESTERN CAPE
42938	1	1	7	188.304	None	40-65	F	1	GAUTENG
42954	1	1	4	120.848	None	40-65	M	0	GAUTENG
43043	1	1	6	298.623	None	40-65	F	1	FREE STATE
43045	1	1	26	4811.85	None	40-65	F	0	NORTHERN CAPE
43086	1	1	3	27.8926	None	40-65	M	1	NORTHERN CAPE
43138	1	1	22	2261.76	Part	>65	M	1	WESTERN CAPE
43189	1	1	2	135.061	None	25-40	F	0	EASTERN CAPE
43220	1	1	9	655.199	None	40-65	F	0	GAUTENG
43261	1	1	14	6544.49	Comp	40-65	F	1	MPUMALANGA
43278	1	1	4	1607.4	None	40-65	M	1	NORTH WEST
43288	1	1	7	1958.73	None	25-40	F	1	GAUTENG
43317	1	1	8	1305.89	None	40-65	F	0	EASTERN CAPE
43330	1	1	9	2202.07	None	40-65	M	0	EASTERN CAPE
43351	1	1	1	123.98	None	40-65	F	0	GAUTENG
43358	1	1	2	445.844	None	<18	M	0	EASTERN CAPE
43393	1	1	5	4954.01	None	>65	M	1	KWAZULU-NATAL
43436	1	1	5	501.084	None	40-65	M	1	KWAZULU-NATAL
43441	1	1	14	977.681	None	40-65	M	0	NORTHERN CAPE
43445	1	1	7	651.652	None	40-65	M	1	NORTHERN CAPE
43562	1	1	34	1127.77	None	>65	F	1	GAUTENG
43576	1	1	10	727.325	None	40-65	F	1	GAUTENG
43603	1	1	2	74.8979	None	>65	F	1	GAUTENG
43611	1	1	9	767.105	None	40-65	M	1	GAUTENG
43626	1	1	6	170.979	None	>65	F	1	GAUTENG
43627	1	1	13	1007.53	None	40-65	M	1	GAUTENG
43627	1	2	3	54.4961	Comp	40-65	M	1	GAUTENG
43627	1	3	12	51.0921	Comp	40-65	M	1	GAUTENG
43665	1	1	7	339.606	None	25-40	F	1	KWAZULU-NATAL
43666	1	1	9	1168.58	None	40-65	M	1	KWAZULU-NATAL
43667	1	1	7	371.329	None	18-25	F	1	KWAZULU-NATAL
43744	1	1	1	171.863	Part	>65	M	1	GAUTENG
43753	1	1	9	456.43	None	40-65	M	1	GAUTENG
43802	1	1	8	1077.69	None	25-40	F	0	KWAZULU-NATAL
43822	1	1	9	7638.15	None	40-65	M	1	KWAZULU-NATAL
43862	1	1	14	6062.77	None	>65	M	1	KWAZULU-NATAL
43875	1	1	6	421.147	None	25-40	F	0	GAUTENG
43908	1	1	3	52.1646	None	40-65	F	1	EASTERN CAPE
43918	1	1	9	2280	None	>65	F	1	KWAZULU-NATAL
43974	1	1	11	789.116	None	40-65	M	1	KWAZULU-NATAL
44118	1	1	5	629.73	None	25-40	M	0	KWAZULU-NATAL
44133	1	1	18	1598.43	None	40-65	M	1	KWAZULU-NATAL
44149	1	1	8	417.773	None	40-65	M	0	KWAZULU-NATAL
44152	1	1	6	623.52	None	25-40	M	1	EASTERN CAPE
44176	1	1	1	56.9482	None	25-40	F	0	KWAZULU-NATAL
44191	1	1	7	2088.65	None	>65	M	0	NORTHERN CAPE
44207	1	1	11	180.365	None	40-65	M	1	EASTERN CAPE
44215	1	1	7	65.169	None	40-65	M	1	KWAZULU-NATAL
44236	1	1	4	230.973	None	40-65	F	0	GAUTENG
44236	1	2	9	443.257	None	40-65	F	0	GAUTENG
44236	1	3	1		None	40-65	F	0	GAUTENG
44238	1	1	1	219.896	None	40-65	M	1	GAUTENG
44310	1	1	8	1250.17	None	40-65	F	1	GAUTENG
44359	1	1	2	312.016	None	40-65	M	0	FREE STATE
44368	1	1	10	551.775	None	40-65	M	1	KWAZULU-NATAL
44408	1	1	10	323.552	None	40-65	F	1	EASTERN CAPE
44410	1	1	10	279.154	None	40-65	M	1	EASTERN CAPE
44456	1	1	7	356.489	None	>65	F	1	WESTERN CAPE
44532	1	1	6	10770.2	None	40-65	M	1	KWAZULU-NATAL
44553	1	1	10	1316.89	Part	40-65	M	1	WESTERN CAPE
44554	1	1	5	877.058	None	40-65	F	1	WESTERN CAPE
44569	1	1	18	6099.08	None	40-65	M	1	KWAZULU-NATAL
44608	1	1	2	169.412	None	>65	M	1	EASTERN CAPE
44631	1	1	8	681.557	None	40-65	M	0	GAUTENG
44658	1	1	5	173.518	None	40-65	M	1	KWAZULU-NATAL
44688	1	1	6	496.742	None	>65	F	0	KWAZULU-NATAL
44693	1	1	8	857.366	None	>65	F	1	KWAZULU-NATAL
44698	1	1	6	103.573	None	40-65	F	0	KWAZULU-NATAL
44703	1	1	13	3249.13	None	40-65	M	1	EASTERN CAPE
44737	1	1	7	343.748	None	40-65	F	0	EASTERN CAPE
44762	1	1	13	463.676	None	40-65	M	1	WESTERN CAPE
44778	1	1	11	785.658	None	40-65	M	0	WESTERN CAPE
44825	1	1	1	134.371	None	>65	F	1	WESTERN CAPE
44843	1	1	3	439.031	Comp	25-40	F	1	WESTERN CAPE
44850	1	1	4	443.807	None	>65	M	1	WESTERN CAPE
44851	1	1	2	407.003	None	40-65	F	1	WESTERN CAPE
44925	1	1	4	450.615	None	>65	F	1	WESTERN CAPE
44939	1	1	48	1790.47	None	40-65	F	1	EASTERN CAPE
44945	1	1	5	229.927	None	40-65	M	0	EASTERN CAPE
44960	1	1	11	588.029	None	25-40	F	0	NORTH WEST
45078	1	1	1	1041.59	None	40-65	M	0	KWAZULU-NATAL
45100	1	1	4	562.414	None	40-65	M	1	FREE STATE
45130	1	1	1	16.5351	None	<18	F	0	WESTERN CAPE
45142	1	1	2	228.825	None	25-40	F	0	KWAZULU-NATAL
45199	1	1	4	1210.54	None	40-65	F	1	GAUTENG
45202	1	1	43	707.182	None	>65	M	1	MPUMALANGA
45222	1	1	2	55.5491	None	40-65	F	0	GAUTENG
45264	1	1	3	15.1079	None	40-65	F	1	GAUTENG
45274	1	1	3	1051.5	Part	40-65	M	0	GAUTENG
45280	1	1	3	116.107	None	40-65	F	0	GAUTENG
45293	1	1	24	8834.3	None	40-65	M	1	GAUTENG
45312	1	1	4	6794.94	None	40-65	M	0	GAUTENG
45359	1	1	5	453.067	None	40-65	F	0	GAUTENG
45417	1	1	4	879.444	None	18-25	M	1	KWAZULU-NATAL
45447	1	1	4	206.835	None	40-65	M	1	KWAZULU-NATAL
45480	1	1	8	4296.42	Part	40-65	M	1	KWAZULU-NATAL
45599	1	1	4	127.752	None	18-25	F	0	MPUMALANGA
45617	1	1	5	268.926	None	40-65	M	1	GAUTENG
45617	1	2	2	84.0205	None	40-65	M	1	GAUTENG
45676	1	1	4	1506.01	None	40-65	M	1	KWAZULU-NATAL
45694	1	1	1	366.978	Part	40-65	F	1	GAUTENG
45796	1	1	5	705.975	None	>65	M	1	GAUTENG
45797	1	1	9	943.328	None	>65	F	1	GAUTENG
45797	1	2	5	587.572	None	>65	F	1	GAUTENG
45884	1	1	4	861.799	None	40-65	M	1	KWAZULU-NATAL
45943	1	1	10	1080.84	None	40-65	F	1	KWAZULU-NATAL
46028	1	1	3	59.2432	None	40-65	F	1	GAUTENG
46072	1	1	49	5378.73	None	40-65	F	1	KWAZULU-NATAL
46072	1	2	34	25.3654	None	40-65	F	1	KWAZULU-NATAL
46124	1	1	10	896.347	None	40-65	F	0	KWAZULU-NATAL
46199	1	1	3	1173.67	None	>65	M	1	WESTERN CAPE
46200	1	1	43	95584	None	>65	F	1	WESTERN CAPE
46223	1	1	6	538.007	None	40-65	M	0	GAUTENG
46318	1	1	1	127.892	Comp	25-40	F	0	WESTERN CAPE
46319	1	1	1	317.436	None	>65	F	1	WESTERN CAPE
46325	1	1	14	1033.78	None	>65	M	1	GAUTENG
46339	1	1	53	10056.4	None	40-65	M	1	WESTERN CAPE
46339	1	2	17	393	None	40-65	M	1	WESTERN CAPE
46381	1	1	2	133.949	Part	40-65	M	0	WESTERN CAPE
46468	1	1	4	615.101	None	<18	F	1	WESTERN CAPE
46501	1	1	20	2963.16	None	40-65	M	1	FREE STATE
46552	1	1	1	156.541	None	40-65	F	0	WESTERN CAPE
46582	1	1	8	4660.23	None	25-40	F	1	EASTERN CAPE
46604	1	1	7	391.814	None	40-65	M	1	EASTERN CAPE
46615	1	1	15	1015.54	None	40-65	M	0	GAUTENG
46729	1	1	13	1584.84	Part	>65	M	1	KWAZULU-NATAL
46730	1	1	8	826.976	Part	>65	F	0	KWAZULU-NATAL
46736	1	1	5	3350.95	None	40-65	F	1	KWAZULU-NATAL
46760	1	1	21	3228.65	None	>65	F	1	WESTERN CAPE
46760	1	2	14	25.3654	None	>65	F	1	WESTERN CAPE
46784	1	1	2	432.389	None	40-65	F	1	KWAZULU-NATAL
46858	1	1	3	1603.69	None	40-65	F	1	WESTERN CAPE
46872	1	1	2	239.53	None	<18	M	0	WESTERN CAPE
46879	1	1	5	65.1766	None	25-40	M	1	WESTERN CAPE
46884	1	1	1	88.3033	None	25-40	F	0	LIMPOPO
46918	1	1	12	825.213	None	40-65	M	1	MPUMALANGA
46985	1	1	5	1205.89	None	40-65	M	1	WESTERN CAPE
46993	1	1	4	344.791	None	40-65	M	1	WESTERN CAPE
47016	1	1	4	134.55	None	25-40	F	0	WESTERN CAPE
47041	1	1	4	104.008	None	<18	M	0	EASTERN CAPE
47078	1	1	18	3559.39	None	40-65	M	1	NORTHERN CAPE
47090	1	1	4	656.084	None	40-65	F	0	GAUTENG
47149	1	1	25	4055.69	None	40-65	M	1	WESTERN CAPE
47160	1	1	6	279.79	None	40-65	M	1	KWAZULU-NATAL
47182	1	1	7	3331.06	Part	40-65	M	1	WESTERN CAPE
47192	1	1	1	138.1	None	25-40	F	1	WESTERN CAPE
47192	1	2	57	8633.02	None	25-40	F	1	WESTERN CAPE
47247	1	1	18	1132.4	Part	>65	F	1	KWAZULU-NATAL
47247	1	2	6	51.7358	Part	>65	F	1	KWAZULU-NATAL
47275	1	1	12	5283.87	None	40-65	M	1	GAUTENG
47275	1	2	4	1710.15	None	40-65	M	1	GAUTENG
47310	1	1	8	497.909	None	25-40	F	0	GAUTENG
47325	1	1	8	1316.56	None	40-65	F	0	GAUTENG
47360	1	1	61	12150.6	None	40-65	F	1	WESTERN CAPE
47360	1	2	28	7792.73	None	40-65	F	1	WESTERN CAPE
47372	1	1	48	5911.16	Comp	>65	M	1	WESTERN CAPE
47372	1	2	14	3128.03	Comp	>65	M	1	WESTERN CAPE
47403	1	1	2	382.867	None	<18	M	0	WESTERN CAPE
47418	1	1	3	153.941	None	40-65	M	0	WESTERN CAPE
47475	1	1	2	68.1396	None	>65	M	1	NORTHERN CAPE
47491	1	1	4	146.706	None	25-40	F	0	NORTHERN CAPE
47522	1	1	9	412.432	None	25-40	F	1	WESTERN CAPE
47562	1	1	5	877.331	None	>65	F	1	GAUTENG
47705	1	1	4	218.996	None	40-65	M	1	KWAZULU-NATAL
47735	1	1	4	64.7425	None	<18	M	0	WESTERN CAPE
47785	1	1	8	690.705	None	40-65	M	1	WESTERN CAPE
47824	1	1	13	520.661	None	40-65	M	1	MPUMALANGA
47872	1	1	10	329.835	None	>65	F	1	KWAZULU-NATAL
47929	1	1	26	714.087	None	25-40	F	0	WESTERN CAPE
48007	1	1	33	1360.68	None	40-65	F	0	EASTERN CAPE
48035	1	1	14	4423.98	Part	40-65	M	0	WESTERN CAPE
48044	1	1	5	656.842	None	40-65	F	0	WESTERN CAPE
48116	1	1	8	2660.64	Part	40-65	F	1	WESTERN CAPE
48127	1	1	7	5402.01	None	25-40	F	0	WESTERN CAPE
48130	1	1	12	393.802	None	>65	M	1	WESTERN CAPE
48214	1	1	2	404.915	None	<18	F	0	WESTERN CAPE
48230	1	1	2	103.899	None	40-65	M	1	WESTERN CAPE
48294	1	1	10	989.37	Part	40-65	M	1	FREE STATE
48320	1	1	11	1202.06	None	>65	M	1	WESTERN CAPE
48321	1	1	28	6908.87	None	40-65	F	1	WESTERN CAPE
48326	1	1	13	18.981	None	40-65	M	1	KWAZULU-NATAL
48326	1	2	20	1286.8	None	40-65	M	1	KWAZULU-NATAL
48326	1	3	4	269.74	None	40-65	M	1	KWAZULU-NATAL
48339	1	1	2	280.748	None	<18	M	0	KWAZULU-NATAL
48343	1	1	1	459.036	None	40-65	M	1	FREE STATE
48361	1	1	1	30.9912	Part	40-65	F	1	WESTERN CAPE
48402	1	1	33	3972.55	None	40-65	F	1	WESTERN CAPE
48416	1	1	11	1181.08	None	40-65	F	1	WESTERN CAPE
48429	1	1	4	142.243	None	>65	M	1	WESTERN CAPE
48463	1	1	11	775.798	None	40-65	M	0	NORTHERN CAPE
48508	1	1	2	122.847	None	40-65	M	1	WESTERN CAPE
48515	1	1	5	1170.87	None	40-65	M	1	WESTERN CAPE
48524	1	1	5	265.56	None	40-65	F	1	GAUTENG
48543	1	1	4	928.518	Comp	18-25	M	0	GAUTENG
48547	1	1	6	321.53	None	40-65	M	1	NORTH WEST
48572	1	1	6	390.527	None	40-65	F	0	GAUTENG
48609	1	1	5	129.18	None	>65	M	0	MPUMALANGA
48658	1	1	14	561.394	None	40-65	F	1	WESTERN CAPE
48693	1	1	27	21364.9	None	>65	M	1	KWAZULU-NATAL
48743	1	1	10	589.291	None	>65	F	1	MPUMALANGA
48779	1	1	2	152.32	None	25-40	F	0	WESTERN CAPE
48783	1	1	6	125.228	None	40-65	F	1	NORTHERN CAPE
48799	1	1	13	1434.51	None	40-65	M	1	GAUTENG
48811	1	1	7	534.463	None	40-65	M	1	GAUTENG
48923	1	1	5	1078.26	None	40-65	M	1	WESTERN CAPE
48923	1	2	6	159.404	None	40-65	M	1	WESTERN CAPE
49020	1	1	19	719.457	None	40-65	F	1	KWAZULU-NATAL
49043	1	1	6	2306.52	Part	25-40	F	1	MPUMALANGA
49148	1	1	2	237.816	None	40-65	M	0	LIMPOPO
49148	1	2	8	202.267	None	40-65	M	0	LIMPOPO
49153	1	1	9	821.24	None	25-40	M	1	NORTH WEST
49175	1	1	4	799.691	None	>65	M	1	MPUMALANGA
49176	1	1	39	6947.97	None	>65	F	1	MPUMALANGA
49222	1	1	5	290.049	None	40-65	M	1	GAUTENG
49224	1	1	7	303.23	None	25-40	F	0	GAUTENG
49272	1	1	5	206.226	None	40-65	M	1	GAUTENG
49292	1	1	15	803.533	None	40-65	M	1	GAUTENG
49341	1	1	2	94.5926	None	25-40	M	0	MPUMALANGA
49387	1	1	3	150.21	None	40-65	F	1	KWAZULU-NATAL
49389	1	1	2	835.538	None	18-25	F	0	KWAZULU-NATAL
49390	1	1	2	128.137	None	<18	M	1	KWAZULU-NATAL
49390	1	2	3	221.301	None	<18	M	1	KWAZULU-NATAL
49544	1	1	29	5689.81	None	25-40	M	1	WESTERN CAPE
49589	1	1	5	339.757	None	<18	F	1	GAUTENG
49608	1	1	2	1220.89	None	<18	M	0	KWAZULU-NATAL
49624	1	1	18	2697.49	None	40-65	F	1	WESTERN CAPE
49655	1	1	12	628.32	None	40-65	M	1	NORTH WEST
49719	1	1	11	487.282	None	40-65	F	1	GAUTENG
49758	1	1	5	1484.3	None	40-65	M	1	KWAZULU-NATAL
49798	1	1	4	148.977	None	<18	M	0	GAUTENG
49806	1	1	4	176.633	None	40-65	F	1	KWAZULU-NATAL
49855	1	1	5	207.732	None	25-40	F	0	MPUMALANGA
49907	1	1	3	196.582	None	40-65	F	0	GAUTENG
49937	1	1	33	27455.5	None	40-65	F	1	GAUTENG
49940	1	1	2	685.97	None	25-40	F	1	GAUTENG
49954	1	1	4	254.225	None	40-65	F	1	KWAZULU-NATAL
49969	1	1	5	580.631	None	40-65	F	1	LIMPOPO
50006	1	1	4	436.943	None	40-65	F	0	EASTERN CAPE
50070	1	1	6	269.647	None	>65	F	1	FREE STATE
50185	1	1	8	803.98	None	40-65	M	1	EASTERN CAPE
50281	1	1	9	578.541	None	40-65	F	1	KWAZULU-NATAL
50287	1	1	14	3057.18	None	40-65	M	1	GAUTENG
50356	1	1	2	587.911	None	25-40	F	0	LIMPOPO
50359	1	1	4	1260.76	None	40-65	F	1	LIMPOPO
50506	1	1	10	79.9151	None	18-25	M	0	GAUTENG
50575	1	1	14	3336.71	None	40-65	M	0	GAUTENG
50587	1	1	19	569.432	None	40-65	F	1	EASTERN CAPE
50600	1	1	6	291.486	None	25-40	F	1	WESTERN CAPE
[truncated: 549,298+ more rows]
